# Supplementary material for: Physical exercise regulates microglia in health and disease
Source: Front Neurosci. 2024 Jun 7;18:1420322. doi: 10.3389/fnins.2024.1420322 (PMC11192042; doi:10.3389/fnins.2024.1420322)
Supplement: Supplementary Table 1 — Information extracted from included studies. [file Table_1.XLSX]

## Sheet: full tablev7
Topic	Subtopic	Strain	Strain Simplified	Species	Exposure	Age at start of experiment	Sex	Type of Physical Exercise	Frequency	Duration of physical exercise	Duration of physical exercise Simplified	Insult Before, During or After Exercise?	Region	Region Simplified	Microglial Parameter(s)	Findings	Reference
Neurodegeneration	Alzheimer's Disease	5xFAD mice	5xFAD mice	Mouse	NA	6 weeks old	Male	Running Wheel	NA	6 months	6 months	NA	Hippocampus and Subiculum	Hippocampus and Subiculum	Area	Exercise did not reduce the increased microglial area in either region.	Belaya, I., Ivanova, M., Sorvari, A., Ilicic, M., Loppi, S., Koivisto, H., . . . Kanninen, K. M. (2020). Astrocyte remodeling in the beneficial effects of long-term voluntary exercise in Alzheimer's disease. J Neuroinflammation, 17(1), 271. doi:10.1186/s12974-020-01935-w
Neurodegeneration	Alzheimer's Disease	APP/PS1 mice	APP/PS1 mice	Mouse	NA	6 to 7 months old	Male	Resistance exercise	3 times/day, 3 days/week	4 weeks	4 weeks	NA	Hippocampus	Hippocampus	Number and Area	Exercise increased the total number of microglial cells, as well as the number and area of microglial cells around Aβ plaques	Campos, H. C., Ribeiro, D. E., Hashiguchi, D., Glaser, T., Milanis, M. D. S., Gimenes, C., . . . Monteiro Longo, B. (2023). Neuroprotective effects of resistance physical exercise on the APP/PS1 mouse model of Alzheimer's disease. Front Neurosci, 17, 1132825. doi:10.3389/fnins.2023.1132825
Healthy Brain	Healthy Brain	C57BL/6 mice	C57BL/6 mice	Mouse	NA	~2 months old	Female	Running Wheel	Mice were perfused 1 day after running or 4 weeks after running (still living in an enriched environment with no access to running wheel)	10 days	10 days	NA	Cortex: cingulate, motor, somatosensory, insular, and visual	Cingulate cortex, Motor cortex, Somatosensory cortex, Insular cortex, Visual cortex	Proliferation	Exercise increased microglial proliferation (Iba1+Brdu+ cells) in layer 1 or the cingulate, motor, and visual cortex at 1 day and 4 weeks.	Ehninger, D., & Kempermann, G. (2003). Regional effects of wheel running and environmental enrichment on cell genesis and microglia proliferation in the adult murine neocortex. Cereb Cortex, 13(8), 845-851. doi:10.1093/cercor/13.8.845
Healthy Brain	Healthy Brain	C57BL/6J mice	C57BL/6 mice	Mouse	NA	~2 months old	Female	Running Wheel	Running for the last 10 days of the 40-day period, during which the animals also received daily BrdU injections	10 days	10 days	NA	Amygdala	Amygdala	Proliferation	Exercise reduced formation of newborn (Brdu+) microglia in the running and environmental enrichment group.	Ehninger, D., Wang, L. P., Klempin, F., Romer, B., Kettenmann, H., & Kempermann, G. (2011). Enriched environment and physical activity reduce microglia and influence the fate of NG2 cells in the amygdala of adult mice. Cell Tissue Res, 345(1), 69-86. doi:10.1007/s00441-011-1200-z
Neurodegeneration	Alzheimer's Disease	Tg601 (which overexpress the wild-type human tau sequence (2N4R)) and non-transgenic (NTg) mice	Tg601 mice	Mouse	NA	19 months old	Female	Treadmill	30 min/day, 5 days/week	3 weeks	3 weeks	NA	Hippocampus	Hippocampus	Number, Cytokines	Exercise promoted neuroinflammation (increased the number Iba-1-positive microglial cells) and inflammatory cytokine levels (IL-1β and IL-18).	Elahi, M., Motoi, Y., Matsumoto, S. E., Hasan, Z., Ishiguro, K., & Hattori, N. (2016). Short-term treadmill exercise increased tau insolubility and neuroinflammation in tauopathy model mice. Neurosci Lett, 610, 207-212. doi:10.1016/j.neulet.2015.11.010
Neurodegeneration	Alzheimer's Disease	Sprague Dawley rats	Sprague Dawley rats	Rat	Streptozotocin (STZ)-induced rat model	7 weeks old	Male	Treadmill	30min/day for 5 days/week	8 weeks or 8 months	8 weeks or 8 months	NA	Hippocampus and Cortex	Hippocampus and Cortex	Morphology and Phenotype	Exercise reduces the overactivation of microglia (AD-induced reduction in Iba1+ complexity) and shift polarization toward the M2 (increased CD206 and decreased CD86) phenotype following STZ administration.	Feng, S., Wu, C., Zou, P., Deng, Q., Chen, Z., Li, M., . . . Yang, L. (2023). High-intensity interval training ameliorates Alzheimer's disease-like pathology by regulating astrocyte phenotype-associated AQP4 polarization. Theranostics, 13(10), 3434-3450. doi:10.7150/thno.81951
Neurodegeneration	Parkinson's Disease	C57BL/6 mice	C57BL/6 mice	Mouse	MPTP model	8 weeks old	Male	Running Wheel	NA	1 month	1 month	NA	Substantia nigra (SNpc) and striatum	Substania Nigra and Striatum	Number	MPTP treatment increased microglial cell number in sedentary and exercise mice in both regions.	Gil-Martinez, A. L., Cuenca, L., Sanchez, C., Estrada, C., Fernandez-Villalba, E., & Herrero, M. T. (2018). Effect of NAC treatment and physical activity on neuroinflammation in subchronic Parkinsonism; is physical activity essential? J Neuroinflammation, 15(1), 328. doi:10.1186/s12974-018-1357-4
Neurodegeneration	Alzheimer's Disease	C57BL/6 mice	C57BL/6 mice	Mouse	injected i.p with D-gal and orally administered AlCl3 for 8 weeks	5-6 weeks old	Male	Treadmill	40min/day, 5 days/week	8 weeks	8 weeks	NA	Cortex and Hippocampus: CA1 and CA3	Hippocampus and Cortex	Area and Phenotype	Exercise ameliorated the hyperactivation (Iba1+ area) and increased the anti-inflammatory/reparative phenotype of microglia (increased Arg1 and H3K18la)	Han, H., Zhao, Y., Du, J., Wang, S., Yang, X., Li, W., . . . Chen, L. (2023). Exercise improves cognitive dysfunction and neuroinflammation in mice through Histone H3 lactylation in microglia. Immun Ageing, 20(1), 63. doi:10.1186/s12979-023-00390-4
Neurodegeneration	Alzheimer's Disease	APP/PS1 mice	APP/PS1 mice	Mouse	NA	7 months old	Male	Resistance exercise	5 times/week	4 weeks	4 weeks	NA	Hippocampus	Hippocampus	Number, Cytokines	Exercise increased the number of microglia, regulated recruitment to plaques, and restore cytokine levels (IL-6, IL-4)	Hashiguchi, D., Campos, H. C., Wuo-Silva, R., Faber, J., Gomes da Silva, S., Coppi, A. A., . . . Longo, B. M. (2020). Resistance Exercise Decreases Amyloid Load and Modulates Inflammatory Responses in the APP/PS1 Mouse Model for Alzheimer's Disease. J Alzheimers Dis, 73(4), 1525-1539. doi:10.3233/JAD-190729
Aging	Aging	C57BL/6J, Thy1–GFP mice	C57BL/6 mice and Thy1-GFP mice	Mouse	NA	14–16 months old	Male	Running Wheel	NA	6 weeks	6 weeks	NA	Cortex, Hippocampus	Hippocampus and Cortex	Number	Exercise reduced microglia numbers (IBA1-positive cells) in the cortex, CA1, DG and CA3.	He, X. F., Liu, D. X., Zhang, Q., Liang, F. Y., Dai, G. Y., Zeng, J. S., . . . Lan, Y. (2017). Voluntary Exercise Promotes Glymphatic Clearance of Amyloid Beta and Reduces the Activation of Astrocytes and Microglia in Aged Mice. Front Mol Neurosci, 10, 144. doi:10.3389/fnmol.2017.00144
Aging	Middle-aged	C57BL6 and Thy1-green fluorescent protein (GFP) mice	C57BL/6 mice and Thy1-GFP mice	Mouse	NA	13 months old	Male	Running Wheel	NA	12 weeks	12 weeks	NA	Hippocampus: Dentate Gyrus	Hippocampus	Proliferation	Continuous exercise increased microglia proliferation (BrdU+/Iba1+) compared to sedentary and intermittent exercising mice.	Huang, Y. Q., Wu, C., He, X. F., Wu, D., He, X., Liang, F. Y., . . . Lan, Y. (2018). Effects of Voluntary Wheel-Running Types on Hippocampal Neurogenesis and Spatial Cognition in Middle-Aged Mice. Front Cell Neurosci, 12, 177. doi:10.3389/fncel.2018.00177
Neurodegeneration	Amyotrophic lateral sclerosis	Mice with mutated SOD1 gene (strain designation: B6SJL- TgN[SOD1-G93A]1Gur) and wild-type littermates	B6SJL- TgN[SOD1-G93A]1Gur mice	Mouse	Experimental autoimmune encephalomyelitis	50 days old	Male	Treadmill	20 m/min, 45 min/day, 5 times/week for several weeks until symptom onset in mSOD1 mice	Duration not specified	NA	NA	Spinal cord: ventral horn	Spinal cord	Morphology	Exercise increased microglial activation (hypertrophic, intensely stained microglia with thick and stout processes) in SOD mutant mice.	Kassa, R. M., Bonafede, R., Boschi, F., Bentivoglio, M., & Mariotti, R. (2017). Effect of physical exercise and anabolic steroid treatment on spinal motoneurons and surrounding glia of wild-type and ALS mice. Brain Res, 1657, 269-278. doi:10.1016/j.brainres.2016.12.029
Neurodegeneration	Alzheimer's Disease	APP/PS1 mice	APP/PS1 mice	Mouse	NA	Adult (7–8 months old) and aged (24 months old) APP/PS1 mice	Male	Treadmill	5 days/week	35 days	35 days	NA	Hippocampus	Hippocampus	Number and Morphology	Exercise reduced microglia activation (number of morphologically activated IBA1+ cells) in adult and aged APP/PS1 mice.	Ke, H. C., Huang, H. J., Liang, K. C., & Hsieh-Li, H. M. (2011). Selective improvement of cognitive function in adult and aged APP/PS1 transgenic mice by continuous non-shock treadmill exercise. Brain Res, 1403, 1-11. doi:10.1016/j.brainres.2011.05.056
Aging	Aging	C57BL/6J mice	C57BL/6 mice	Mouse	NA	Early age (3 months), middle age (8 months), or late-middle age (13 months)	Male and Female	Running Wheel	NA	4 weeks	4 weeks	NA	Hippocampus: Dentate Gyrus	Hippocampus	Number	Microglia number increased at 5 and 10 months with environmental enrichment (EE), while PE and PE + EE increased microglia only at 10 months.	Singhal, G., Morgan, J., Corrigan, F., Toben, C., Jawahar, M. C., Jaehne, E. J., . . . Baune, B. T. (2021). Short-Term Environmental Enrichment is a Stronger Modulator of Brain Glial Cells and Cervical Lymph Node T Cell Subtypes than Exercise or Combined Exercise and Enrichment. Cell Mol Neurobiol, 41(3), 469-486. doi:10.1007/s10571-020-00862-x
Aging	Aging	BALB/c mice	BALB/c mice	Mouse	NA	3.5 months and 18 months old	Male	Running Wheel	NA	8 weeks	8 weeks	NA	Hippocampus: Dentate Gyrus	Hippocampus	Proliferation, Phenotype	Exercise reduced microglial proliferation (Iba-1/BrdU) in aged, but not the adult mice. Exercise increased the proportion of microglia expressing IGF-1 in both adult and aged mice.	Kohman, R. A., DeYoung, E. K., Bhattacharya, T. K., Peterson, L. N., & Rhodes, J. S. (2012). Wheel running attenuates microglia proliferation and increases expression of a proneurogenic phenotype in the hippocampus of aged mice. Brain Behav Immun, 26(5), 803-810. doi:10.1016/j.bbi.2011.10.006
Neurodegeneration	Alzheimer's Disease	APP/PS1 mice	APP/PS1 mice	Mouse	NA	5 months old	Not specified	Treadmill	30 min/day, 6 days/week	5 months	5 months	NA	Hippocampus and neocortex	Hippocampus and Cortex	Area and Number	Exercise did not alter activation (measured as area Iba1+ expression and number) of microglia induced by Aβ.	Zhang, J., Guo, Y., Wang, Y., Song, L., Zhang, R., & Du, Y. (2018). Long-term treadmill exercise attenuates Abeta burdens and astrocyte activation in APP/PS1 mouse model of Alzheimer's disease. Neurosci Lett, 666, 70-77. doi:10.1016/j.neulet.2017.12.025
Aging	Aging	BALB/c mice	BALB/c mice	Mouse	NA	4 months and 21–22 months old	Male and Female	Running Wheel	NA	10 weeks	10 weeks	NA	Hippocampus and remaining whole brains (cerebral cortex, thalamus, cerebellum, and brain stem)	Hippocampus and remaining whole brains	Phenotype	Exercise altered microglial phenotype (increased CD86/MHCII+) in aged mice and healthy adults in a sex-and-region-dependent manner.	Kohman, R. A., Bhattacharya, T. K., Wojcik, E., & Rhodes, J. S. (2013). Exercise reduces activation of microglia isolated from hippocampus and brain of aged mice. J Neuroinflammation, 10, 114. doi:10.1186/1742-2094-10-114
Neurodegeneration	Parkinson's Disease	Sprague Dawley rats	Sprague Dawley rats	Rat	Rotenone model	4 weeks old	Male	Treadmill	30 min/day	4 weeks	4 weeks	NA	Cerebellar vermis	Cerebellum	Area	Exercise suppressed PD-induced expression of reactive microglial (Iba1+ expression)	Lee, J. M., Kim, T. W., Park, S. S., Han, J. H., Shin, M. S., Lim, B. V., . . . Kim, K. H. (2018). Treadmill Exercise Improves Motor Function by Suppressing Purkinje Cell Loss in Parkinson Disease Rats. Int Neurourol J, 22(Suppl 3), S147-155. doi:10.5213/inj.1836226.113
Neurodegeneration	Alzheimer's Disease	Tg mice (Tg-NSE/htau23) expressing human tau23 under the control of the NSE promoter	Tg-NSE/htau23 mice	Mouse	NA	16 months old	Not specified	Treadmill	60 min/day, 5 days/week	12 weeks	12 weeks	NA	Hippocampus	Hippocampus	Number, Morphology, Cytokines	Exercise repressed inflammation-induced increases in expression of cytokines (TNF-a, IL-6, IL-1β, COX-2, and iNOS), microglia number and activated morphology in Tg mice.	Leem, Y. H., Lee, Y. I., Son, H. J., & Lee, S. H. (2011). Chronic exercise ameliorates the neuroinflammation in mice carrying NSE/htau23. Biochem Biophys Res Commun, 406(3), 359-365. doi:10.1016/j.bbrc.2011.02.046
Aging	Diphenyl diselenide (PhSe)2- supplemented diet	Wistar rats	Wistar rats	Rat	Diphenyl diselenide (PhSe)2- supplemented diet	4 months and 27 months	Male	Swimming	20 min/day	4 weeks	4 weeks	NA	Hypothalamus	Hypothalamus	Protein expression via western blot	(PhSe)2- supplemented, exercise and (PhSe)2- supplemented + exercise all reduced microglial activation (Iba1 protein expression) in aged rats	Leite, M. R., Cechella, J. L., Pinton, S., Nogueira, C. W., & Zeni, G. (2016). A diphenyl diselenide-supplemented diet and swimming exercise promote neuroprotection, reduced cell apoptosis and glial cell activation in the hypothalamus of old rats. Exp Gerontol, 82, 1-7. doi:10.1016/j.exger.2016.05.006
Neurodegeneration	Alzheimer's Disease	APP/PS1 mice	APP/PS1 mice	Mouse	NA	3 months old	Male	Treadmill	5 days/week	3 months	3 months	NA	Hippocampus	Hippocampus	Aβ degradation, Aβ clearance and Phagocytosis	Exercise partly restored APP/PS1 impairment of microglial Aβ degradation and clearance, but not phagocytosis.	Liang, F., Sun, F., He, B., & Wang, J. (2022). Treadmill Exercise Promotes Microglial beta-Amyloid Clearance and Prevents Cognitive Decline in APP/PS1 Mice. Neuroscience, 491, 122-133. doi:10.1016/j.neuroscience.2022.03.043
Aging	LPS injury model	C57BL6/J mice	C57BL/6 mice	Mouse	Lipopolysaccharide (LPS)	4 months and 22 months	Male	Running Wheel	NA	9 weeks	9 weeks	During	Hippocampus: Dentate Gyrus	Hippocampus	Phenotype	Exercise altered microglial phenotype (increased BDNF/Iba-1 cells) in aged mice. Higher proportions of BDNF positive Iba-1 cells were correlated with an increased number of new neurons in aged mice. There was a trend towards reduced proportion of BDNF positive Iba-1 cells in LPS-treated mice (not statistically significant).	Littlefield, A. M., Setti, S. E., Priester, C., & Kohman, R. A. (2015). Voluntary exercise attenuates LPS-induced reductions in neurogenesis and increases microglia expression of a proneurogenic phenotype in aged mice. J Neuroinflammation, 12, 138. doi:10.1186/s12974-015-0362-0
Healthy Brain	Healthy Brain	Fischer 344 rats	Fischer 344 rats	Rat	NA	49-56 days old	Male	Running Wheel	NA	6 weeks	6 weeks	NA	Medial prefrontal cortex, striatum, hippocampus, hypothalamus and Amygdala	Prefrontal cortex, Striatum, Hippocampus, Hypothalamus and Amygdala	Phenotype	Both forms of exercise increased numbers of p-mTOR-positive glia in the striatum, hippocampus, and amygdala. Forced running increased p-mTOR in microglia (CD11+) in the inferior dentate gyrus.	Lloyd, B. A., Hake, H. S., Ishiwata, T., Farmer, C. E., Loetz, E. C., Fleshner, M., . . . Greenwood, B. N. (2017). Exercise increases mTOR signaling in brain regions involved in cognition and emotional behavior. Behav Brain Res, 323, 56-67. doi:10.1016/j.bbr.2017.01.033
Neurodegeneration	Multiple Sclerosis	C57BL/6 mice	C57BL/6 mice	Mouse	Diet containing 0.2% cuprizone	8 weeks old	Female	Running Wheel	NA	6 weeks	6 weeks	During	Striatum	Striatum	Protein expression via western blot	Exercise attenuated Cuprizone-induced microgliosis (Iba1 protein expression) at 3 weeks.	Mandolesi, G., Bullitta, S., Fresegna, D., De Vito, F., Rizzo, F. R., Musella, A., . . . Gentile, A. (2019). Voluntary running wheel attenuates motor deterioration and brain damage in cuprizone-induced demyelination. Neurobiol Dis, 129, 102-117. doi:10.1016/j.nbd.2019.05.010
Aging	Aging	C57BL6/J mice	C57BL/6 mice	Mouse	NA	4 months and 18 months	Not specified	Treadmill	25min/day to 50min/day	10 days	10 days	NA	Hippocampus	Hippocampus	Phenotype, Glycolysis, Cytokines, and Phagocytosis	Exercise modulates age-related changes in inflammation (IL-1β, IBA1+), restores metabolic homeostasis (reduced age-related enhanced glycolysis), ameliorates signs of senescence (β-Gal and p16INK4A), and restores microglial phagocytosis.	Mela, V., Mota, B. C., Milner, M., McGinley, A., Mills, K. H. G., Kelly, A. M., & Lynch, M. A. (2020). Exercise-induced re-programming of age-related metabolic changes in microglia is accompanied by a reduction in senescent cells. Brain Behav Immun, 87, 413-428. doi:10.1016/j.bbi.2020.01.012
Neurodegeneration	Multiple Sclerosis	C57BL/6 mice	C57BL/6 mice	Mouse	Diet containing 0.2% (w/w) cuprizone	4 weeks old	Male	Treadmill	5 days/week	9 weeks	9 weeks	After	Hippocampus: CA1, CA2, CA3, CA4 and dentate gyrus	Hippocampus	Number	Exercise training increased microglial cells in both regions. Exercise did not prevent CP-increases in microglial number in either region.	Naghibzadeh, M., Ranjbar, R., Tabandeh, M. R., & Habibi, A. (2018). Effects of Two Training Programs on Transcriptional Levels of Neurotrophins and Glial Cells Population in Hippocampus of Experimental Multiple Sclerosis. Int J Sports Med, 39(8), 604-612. doi:10.1055/a-0608-4635
Neurodegeneration	Alzheimer's Disease	SAMP8 (senescence-accelerated mouse prone 8) and SAM resistant 1 mice	SAMP8 mice and SAMR1 mice	Mouse	NA	7 months old	Male	Motorized rotarod machine	15 min/day, 5 days/week	10 weeks	10 weeks	NA	Hippocampus	Hippocampus	Area, Phenotype, and Cytokines	Exercise reduced the increased microglial area an reduced inflammatory-related proteins (iNOS, TNF-α, nNOS).	Nakanishi, K., Sakakima, H., Norimatsu, K., Otsuka, S., Takada, S., Tani, A., & Kikuchi, K. (2021). Effect of low-intensity motor balance and coordination exercise on cognitive functions, hippocampal Abeta deposition, neuronal loss, neuroinflammation, and oxidative stress in a mouse model of Alzheimer's disease. Exp Neurol, 337, 113590. doi:10.1016/j.expneurol.2020.113590
Aging	Aging	SAMP8 (senescence-accelerated mouse prone 8) and SAM resistant 1 mice	SAMP8 mice and SAMR1 mice	Mouse	NA	1 month old	Male	Motorized rotarod machine	5 min/day, 5 days/week	2 months or 6 months	2 months or 6 months	NA	Hippocampus	Hippocampus	Area and Protein expression via western blot	Exercise reduced microglial activation (IBA1 protein expression).	Nakanishi, K., Norimatsu, K., Tani, A., Matsuoka, T., Matsuzaki, R., Kakimoto, S., . . . Sakakima, H. (2023). Effects of early exercise intervention and exercise cessation on neuronal loss and neuroinflammation in a senescence-accelerated mouse prone 8. Neurosci Lett, 808, 137297. doi:10.1016/j.neulet.2023.137297
Neurodegeneration	Alzheimer's Disease	Tg2576 Alzheimer mice	Tg2576-AD mice	Mouse	NA	16–18 months old	Not specified	Running Wheel	NA	3 weeks	3 weeks	NA	Hippocampus and cortex	Hippocampus and Cortex	Protein expression via western blot	Levels of microglial activation (Iba-1 protein expression) did not change with exercise	Nichol, K. E., Poon, W. W., Parachikova, A. I., Cribbs, D. H., Glabe, C. G., & Cotman, C. W. (2008). Exercise alters the immune profile in Tg2576 Alzheimer mice toward a response coincident with improved cognitive performance and decreased amyloid. J Neuroinflammation, 5, 13. doi:10.1186/1742-2094-5-13
Healthy Brain	Healthy Brain	C57BL/6J mice	C57BL/6 mice	Mouse	NA	8 weeks old	Male	Running Wheel	NA	10 days	10 days	NA	Hippocampus: molecular layer, hillus, granule cell layer	Hippocampus	Number, Morphology, Proliferation	Running increases microglia proliferation (Brdu/Iba1+) in the dentate gyrus and cornus ammonis. Exercise did not impact the overall number of microglia or the number of morphologically activated microglia.	Olah, M., Ping, G., De Haas, A. H., Brouwer, N., Meerlo, P., Van Der Zee, E. A., . . . Boddeke, H. W. (2009). Enhanced hippocampal neurogenesis in the absence of microglia T cell interaction and microglia activation in the murine running wheel model. Glia, 57(10), 1046-1061. doi:10.1002/glia.20828
Neurodegeneration	Alzheimer's Disease	APP/PS1 mice	APP/PS1 mice	Mouse	NA	10 months old	Male	Running Wheel	NA	3 months	3 months	NA	Hippocampus: dentate gyrus	Hippocampus	Number, Morphology, Phenotype and Proliferation	Exercise increased the number of microglia, the length and endpoints of microglial processes, and the ratio of GLUT5+/IBA1+ microglia in APP/PS1 mice. Exercise did not alter microglial proliferation (BrdU+/IBA1+), but reduced phagocytic phenotype (CD68/IBA1+) in APP/PS1 mice.	Zhang, S. S., Zhu, L., Peng, Y., Zhang, L., Chao, F. L., Jiang, L., . . . Tang, Y. (2022). Long-term running exercise improves cognitive function and promotes microglial glucose metabolism and morphological plasticity in the hippocampus of APP/PS1 mice. J Neuroinflammation, 19(1), 34. doi:10.1186/s12974-022-02401-5
Aging	Aging	Wistar rats	Wistar rats	Rat	NA	18 months	Male	Whole-body vibration	5 or 20 min/day, 5days/week	5 weeks	5 weeks	NA	Hippocampus: Dentate Gyrus, CA1, CA3, Hillus	Hippocampus	Number and Morphology	Both doses of whole body vibration reduced microglia activation (cell body to size ratio) in the CA1 and Hillus subregions, whereas only the 20 min dose showed a significant effect on microglia activation in the Dentate gyrus. Total number of microglia cells did not show difference between groups.	Oroszi, T., de Boer, S. F., Nyakas, C., Schoemaker, R. G., & van der Zee, E. A. (2022). Chronic whole body vibration ameliorates hippocampal neuroinflammation, anxiety-like behavior, memory functions and motor performance in aged male rats dose dependently. Sci Rep, 12(1), 9020. doi:10.1038/s41598-022-13178-1
Neurodegeneration	Alzheimer's Disease	J20 mice	J20 mice	Mouse	NA	5 months old	Male	Whole-body vibration	10min/day, 5days/week	5 weeks	5 weeks	NA	Hippocampus: CA1, CA2, Denate Gyrus and Hillus	Hippocampus	Morphology, Number, Area and Phenotype	Exercise decreased CD68+ expression, microglia activation (ratio of the cell body to total cell size) iand attenuated increases in process size of J20 mice. Microglial number and coverage were not impacted by exercise.	Oroszi, T., Geerts, E., Rajadhyaksha, R., Nyakas, C., van Heuvelen, M. J. G., & van der Zee, E. A. (2023). Whole-body vibration ameliorates glial pathological changes in the hippocampus of hAPP transgenic mice, but does not affect plaque load. Behav Brain Funct, 19(1), 5. doi:10.1186/s12993-023-00208-9
Neurodegeneration	Multiple Sclerosis	C57BL/6 mice	C57BL/6 mice	Mouse	Myelin oligodendrocyte glycoprotein -induced Experimental Automimmune Encephalomyelitis	9 weeks old	Female	Running Wheel	NA	7 days, 14 days, 30 days	7 days, 14 days, 30 days	NA	Hippocampus: CA1	Hippocampus	Number, Area, and Cytokines	Exercise attenuates microgliosis (cell area and density) and inflammation (TNF, IL-1β, IL-6) in EAE mice	Rizzo, F. R., Guadalupi, L., Sanna, K., Vanni, V., Fresegna, D., De Vito, F., . . . Gentile, A. (2021). Exercise protects from hippocampal inflammation and neurodegeneration in experimental autoimmune encephalomyelitis. Brain Behav Immun, 98, 13-27. doi:10.1016/j.bbi.2021.08.212
Neurodegeneration	Alzheimer's Disease	3XTg-AD mice	3XTg-AD mice	Mouse	NA	3 months old	Male	Running Wheel	NA	9 months	9 months	NA	Hippocampus	Hippocampus	Number and Morphology	Exposure to combined RUN and ENR environments prevented an increase in microglial density in 3XTg-AD and reduced microglial numbers to non-Tg control levels. RUN (but not in ENR) 3XTg-AD mice had increased microglial hypertrophy (microglia surface, volume and somata volume).	Rodriguez, J. J., Noristani, H. N., & Verkhratsky, A. (2015). Microglial response to Alzheimer's disease is differentially modulated by voluntary wheel running and enriched environments. Brain Struct Funct, 220(2), 941-953. doi:10.1007/s00429-013-0693-5
Healthy Brain	Healthy Brain	Wistar rats	Wistar rats	Rat	NA	22 or 63 days old	Male	Running Wheel	NA	1 month	1 month	NA	Hypothalamus: paraventricular nucleus and arcuate nucleus, Hippocampus: dentate gyrus and CA1	Hypothalamus, Hippocampus	Number, Cytokines	Exercised increased IL-6 in the adult exercised group compared with the adolescent exercised in hypothalamus. Exercise increased dentate microglial numbers in adolescents alone, and microglial numbers in this region were inversely correlated with performance in the novel object recognition test	Soch, A., Bradburn, S., Sominsky, L., De Luca, S. N., Murgatroyd, C., & Spencer, S. J. (2016). Effects of exercise on adolescent and adult hypothalamic and hippocampal neuroinflammation. Hippocampus, 26(11), 1435-1446. doi:10.1002/hipo.22620
Aging	Aging	Apoe-/- mice (homozygous for the Apoetm1Unc mutation) and C57BL/6J mice	C57BL/6 mice and Apoe-/- mice (homozygous for the Apoetm1Unc mutation)	Mouse	NA	12 to 24 months of age: <9 months =“young” mice, 12-month-old mice = “aging” mice, 18–24 month old mice = “aged” mice	Female	Running Wheel	NA	6 months	6 months	NA	Cortex	Cortex	Number and Phenotype	Exercise reduced age-related increases the number of Iba1+ and C1QA+ microglia/monocytes, and APOE is necessary for these changes.	Soto, I., Graham, L. C., Richter, H. J., Simeone, S. N., Radell, J. E., Grabowska, W., . . . Howell, G. R. (2015). APOE Stabilization by Exercise Prevents Aging Neurovascular Dysfunction and Complement Induction. PLoS Biol, 13(10), e1002279. doi:10.1371/journal.pbio.1002279
Neurodegeneration	Alzheimer's Disease	Sprague Dawley rats	Sprague Dawley rats	Rat	intracerebroventricular (ICV) injection of Aβ1–42 protein	2 months old	Male	Treadmill	1hr/day, 5 days/week	4 weeks	4 weeks	NA	Hippocampus	Hippocampus	Phenotype and Cytokines	Exercise upregulated TREM2, shifted microglia to the alternative activated phenotype (reduced IL-1β, TNF-α, iNOS and increased IL-4, IL-10, Arg-1), and conferred neuroprotection via TREM2	Zhang, L., Liu, Y., Wang, X., Wang, D., Wu, H., Chen, H., . . . Liu, Y. (2022). Treadmill exercise improve recognition memory by TREM2 pathway to inhibit hippocampal microglial activation and neuroinflammation in Alzheimer's disease model. Physiol Behav, 251, 113820. doi:10.1016/j.physbeh.2022.113820
Neurodegeneration	Alzheimer's Disease	C57BL/6 mice	C57BL/6 mice	Mouse	intraventricularly injected with soluble oAβ oligomers from hAPP-expressing cultured cells	4 weeks old	Male	Enriched environment with running wheel	8 hr/day, 7 days/week	7 weeks, 8 weeks	7 weeks, 8 weeks	NA	Hippocampus: dentate gyrus	Hippocampus	Number, Morphology and Phenotype	Environmental enrichment increases microglial density and branching complexity in healthy mice and prevents AB-induced decreases in microglial density and alterations in morphology, as well as inflammatory shift in microglial mRNA profile.	Xu, H., Gelyana, E., Rajsombath, M., Yang, T., Li, S., & Selkoe, D. (2016). Environmental Enrichment Potently Prevents Microglia-Mediated Neuroinflammation by Human Amyloid beta-Protein Oligomers. J Neurosci, 36(35), 9041-9056. doi:10.1523/JNEUROSCI.1023-16.2016
Neurodegeneration	Alzheimer's Disease	Sprague Dawley rats	Sprague Dawley rats	Rat	Streptozotocin (STZ)-induced rat model	Not specified	Male	Treadmill	30 min/day, 5 days/week	4 weeks	4 weeks	NA	Hippocampus: CA1	Hippocampus	Phenotype, Morphology and Cytokines	Treadmill exercise shifts microglial polarization from M1 (CD32, CD86, iNOS) to M2 (ARG1, TGF-β, CD206) phenotype and suppresses pro-inflammatory cytokines (IL-1β, TNF-α) production. Treadmill exercise attenuated STZ-induced microgliosis (Iba1 expression).	Lu, Y., Dong, Y., Tucker, D., Wang, R., Ahmed, M. E., Brann, D., & Zhang, Q. (2017). Treadmill Exercise Exerts Neuroprotection and Regulates Microglial Polarization and Oxidative Stress in a Streptozotocin-Induced Rat Model of Sporadic Alzheimer's Disease. J Alzheimers Dis, 56(4), 1469-1484. doi:10.3233/JAD-160869
Healthy Brain	Healthy Brain	Sprague Dawley rats	Sprague Dawley rats	Rat	NA	Not specific, "Adult"	Male	Treadmill	20m/min until fatigue	7 days	7 days	NA	Hippocampus: CA1	Hippocampus	Number, Cytokines	Exercise increased levels of inflammatory cytokines (IL-1β, TNF-α, and iNOS) and activation of microglia (Iba1+ cell number)	Sun, L. N., Li, X. L., Wang, F., Zhang, J., Wang, D. D., Yuan, L., . . . Qi, J. S. (2017). High-intensity treadmill running impairs cognitive behavior and hippocampal synaptic plasticity of rats via activation of inflammatory response. J Neurosci Res, 95(8), 1611-1620. doi:10.1002/jnr.23996
Neurodegeneration	Parkinson's Disease	ICR mice	ICR mice	Mouse	MPTP model	10 weeks old	Male	Treadmill	30 min/day, 5 days/week	4 weeks	4 weeks	Before	Substantia nigra (SNpc) and striatum	Substania Nigra and Striatum	Number	Exercise inhibited microglia activation (CD11b+ numbers) in MPTP/P-treated mice.	Sung, Y. H., Kim, S. C., Hong, H. P., Park, C. Y., Shin, M. S., Kim, C. J., . . . Cho, H. J. (2012). Treadmill exercise ameliorates dopaminergic neuronal loss through suppressing microglial activation in Parkinson's disease mice. Life Sci, 91(25-26), 1309-1316. doi:10.1016/j.lfs.2012.10.003
Neurodegeneration	Multiple Sclerosis	C57/Bl6J mice	C57BL/6 mice	Mouse	Myelin oligodendrocyte glycoprotein -induced Experimental Automimmune Encephalomyelitis	8-10 weeks old	Male and Female	Running Wheel	1 hr/day	30 days	30 days	During	Lumbar spinal cord	Spinal cord	Protein expression via western blot	Exercise did not impact EAE-induced microglia activation (Iba1 protein expression) in either sex.	Mifflin, K. A., Frieser, E., Benson, C., Baker, G., & Kerr, B. J. (2017). Voluntary wheel running differentially affects disease outcomes in male and female mice with experimental autoimmune encephalomyelitis. J Neuroimmunol, 305, 135-144. doi:10.1016/j.jneuroim.2017.02.005
Neurodegeneration	Alzheimer's Disease	5xFAD mice	5xFAD mice	Mouse	NA	2-3 months old	Female	Running Wheel	NA	6 months	6 months	NA	Hippocampus	Hippocampus	Area, Phenotype, and Protein expression via western blot	Exercise did not reduce total microglia (measured by optical density of Iba1), alter microglia phenotype (gal-3) or expression of inflammatory-related proteins (iNos, NLRP3).	Svensson, M., Andersson, E., Manouchehrian, O., Yang, Y., & Deierborg, T. (2020). Voluntary running does not reduce neuroinflammation or improve non-cognitive behavior in the 5xFAD mouse model of Alzheimer's disease. Sci Rep, 10(1), 1346. doi:10.1038/s41598-020-58309-8
Neurodegeneration	Alzheimer's Disease	C57BL/6 mice	C57BL/6 mice	Mouse	bilateral injection of Aβ1-42 oligomers into the CA1 region of the hippocampus	7 to 8 weeks old	Male	Running Wheel	1hr/day	4 weeks	4 weeks	NA	Cortex and Hippocampus: CA1, CA3 and dentate gyrus	Hippocampus and Cortex	Area	Exercise attenuated microglial activation (Iba1+ area) in the CA3 and dentate gyrus	Tao, X., Zhang, R., Wang, L., Li, X., & Gong, W. (2023). Luteolin and Exercise Combination Therapy Ameliorates Amyloid-beta1-42 Oligomers-Induced Cognitive Impairment in AD Mice by Mediating Neuroinflammation and Autophagy. J Alzheimers Dis, 92(1), 195-208. doi:10.3233/JAD-220904
Aging	Aging	Csf1r-GFP mice and Cx3cr1G/+ mice	Cx3cr1G/+ mice and Csf1r-GFP mice	Mouse	NA	~2 months, 12 months, 18 months	Female	Running Wheel	NA	28 days	28 days	NA	Hippocampus, cultured hippocampal cells	Hippocampus	Number	Exercise-induced increase in neural precursor cell activity was mediated via endogenous microglia through fractalkine signaling. The total number of hippocampal microglia in adults was unaffected by exercise.	Vukovic, J., Colditz, M. J., Blackmore, D. G., Ruitenberg, M. J., & Bartlett, P. F. (2012). Microglia modulate hippocampal neural precursor activity in response to exercise and aging. J Neurosci, 32(19), 6435-6443. doi:10.1523/JNEUROSCI.5925-11.2012
Neurodegeneration	Parkinson's Disease	C57BL/6 mice	C57BL/6 mice	Mouse	MPTP model	8 weeks old	Male	Treadmill	1 hr/day, 5 days/week	6 weeks	6 weeks	NA	Substantia nigra	Substania Nigra	Number and Phenotype	Exercise suppressed MPTP-triggered increases in microglia numbers and the co-localization of NLRP3+/Iba-1+.	Wang, W., Lv, Z., Gao, J., Liu, M., Wang, Y., Tang, C., & Xiang, J. (2021). Treadmill exercise alleviates neuronal damage by suppressing NLRP3 inflammasome and microglial activation in the MPTP mouse model of Parkinson's disease. Brain Res Bull, 174, 349-358. doi:10.1016/j.brainresbull.2021.06.024
Aging	Aging	C57BL/6J mice	C57BL/6 mice	Mouse	NA	3, 6, 9, and 12 months old	Male	Treadmill	20-60min/day, 5days/week	3 months	3 months	NA	Substania Nigra	Substania Nigra	Area and Number	Exercise prevented the age-related increases in the area and number of Iba1+ cells.	Wang, T. F., Wu, S. Y., Pan, B. S., Tsai, S. F., & Kuo, Y. M. (2022). Inhibition of Nigral Microglial Activation Reduces Age-Related Loss of Dopaminergic Neurons and Motor Deficits. Cells, 11(3). doi:10.3390/cells11030481
Neurodegeneration	Alzheimer's Disease	APP/PS1 mice	APP/PS1 mice	Mouse	NA	10 months old	Male	Running Wheel	NA	4 months	4 months	NA	Hippocampus	Hippocampus	Number and Phenotype	Exercise reduced phagocytic microglia (CD68 and Iba-1), microglial numbers, and the colocalization of PSD-95 and Iba-1+ microglia	Wang, Y. Y., Zhou, Y. N., Jiang, L., Wang, S., Zhu, L., Zhang, S. S., . . . Tang, Y. (2023). Long-term voluntary exercise inhibited AGE/RAGE and microglial activation and reduced the loss of dendritic spines in the hippocampi of APP/PS1 transgenic mice. Exp Neurol, 363, 114371. doi:10.1016/j.expneurol.2023.114371
Neurodegeneration	Frontotemporal lobar degeneration/Amyotrophic lateral sclerosis	Mice overexpressing mutant human TDP-43 (M337V), PV-cre, and Cx3Cr1-GFP mice, C57BL/6 mice	C57BL/6 mice, Cx3cr1G/+ mice, TDP-43 (M337V) mice, PV-cre mice	Mouse	NA	6 weeks old	Male	Treadmill	1hr/day	2 weeks	2 weeks	NA	Primary motor cortex	Motor cortex	Number, Phenotype, Morphology and Dynamics	Treadmill exercise reduces microglia activation (number, CD68+, process complexity, soma enlargement) and modulates microglial motility	Wei, J. A., Liu, L., Song, X., Lin, B., Cui, J., Luo, L., . . . Zhang, L. (2023). Physical exercise modulates the microglial complement pathway in mice to relieve cortical circuitry deficits induced by mutant human TDP-43. Cell Rep, 42(3), 112240. doi:10.1016/j.celrep.2023.112240
Neurodevelopmental	Maternal immune activation	Cx3cr1G/+ mice	Cx3cr1G/+ mice	Mouse	Pregnant mice were used from E12.5 to make the maternal immune activation model.	30 days old	Male	Running Wheel	NA	1 month	1 month	NA	Stratum lucidum (SL)	Hippocampus	Number, Phenotype, and Phagocytosis	Exercise promoted synaptic engulfment in MIA offspring to a level comparable to that in control mice, without affecting the density of microglia or CD68 volume.	Andoh, M., Shibata, K., Okamoto, K., Onodera, J., Morishita, K., Miura, Y., . . . Koyama, R. (2019). Exercise Reverses Behavioral and Synaptic Abnormalities after Maternal Inflammation. Cell Rep, 27(10), 2817-2825 e2815. doi:10.1016/j.celrep.2019.05.015
Neurodevelopmental	Developmental valproic acid exposure	Sprague Dawley rats	Sprague Dawley rats	Rat	Pregnant rats in the VPA-exposed group received intraperitoneal injections of 600-mg/kg VPA on the 12th day of pregnancy	42 days old	Not specified	Treadmill	30 min/day, 5 days/week	4 weeks	4 weeks	NA	Cerebellum	Cerebellum	Protein expression via western blot	Exercise inhibited auttism-induced microglial activation (CD11b protein expression)	Cho, H. S., Kim, T. W., Ji, E. S., Park, H. S., Shin, M. S., & Baek, S. S. (2016). Treadmill exercise ameliorates motor dysfunction through inhibition of Purkinje cell loss in cerebellum of valproic acid-induced autistic rats. J Exerc Rehabil, 12(4), 293-298. doi:10.12965/jer.1632696.348
Neurodevelopmental	Adolescent intermittent ethanol exposure	Wistar rats	Wistar rats	Rat	Adolescent intermittent ethanol (AIE) 5.0 g/kg, i.g., 2-day on/2-day off from postnatal day P25 to P55	24 days old	Male	Running Wheel	NA	56 days	56 days	NA	Dorsal raphe nucleus	Dorsal raphe nucleus	Number and Area	Exercise prevents AIE-induced increased microglia marker expression (number of Iba1 and pixels of CD11b)	Vetreno, R. P., Patel, Y., Patel, U., Walter, T. J., & Crews, F. T. (2017). Adolescent intermittent ethanol reduces serotonin expression in the adult raphe nucleus and upregulates innate immune expression that is prevented by exercise. Brain Behav Immun, 60, 333-345. doi:10.1016/j.bbi.2016.09.018
Neurodevelopmental	Cyclin-dependent kinase-like 5-deficiency disorder	Cdkl5 KO (Cdkl5 −/Y) and C57Bl/6 mice	C57BL/6 mice and Cdkl5 KO (Cdkl5 −/Y) mice	Mouse	None	4 to 5 months old	Male	Running Wheel	NA	1 month	1 month	NA	Hippocampus and Cortex	Hippocampus and Cortex	Number and Morphology	Exercise inhibited microglial activation (density and cell body size)	Mottolese, N., Uguagliati, B., Tassinari, M., Cerchier, C. B., Loi, M., Candini, G., . . . Ciani, E. (2023). Voluntary Running Improves Behavioral and Structural Abnormalities in a Mouse Model of CDKL5 Deficiency Disorder. Biomolecules, 13(9). doi:10.3390/biom13091396
Neurodevelopmental	Adolescent intermittent ethanol exposure	Wistar rats	Wistar rats	Rat	Adolescent intermittent ethanol (AIE) a single daily intragastric (i.g.) administration of ethanol (5.0 g/kg, 20% ethanol w/v) on a two-day on/two-day off schedule from P28 to P55	28 days old	Male	Treadmill	15 m/min, 60 min/day, 5 days/week	8 weeks	8 weeks	NA	Hippocampus	Hippocampus	Area, Morphology, and Cytokines	Exercise attenuates the AIE-induced excessive activation of microglia (arborization area, Iba1/DAPI, soma area, ratio of soma area to arborization area) and decreases the level of proinflammatory cytokines (IL-1β, TNF-α, IL-6 ) and increases in the level of anti-inflammatory cytokine (IL-10).	Guo, Y., Yan, M., Li, L., Zhao, L., & Li, Y. (2022). Treadmill Exercise Prevents Cognitive Impairments in Adolescent Intermittent Ethanol Rats by Reducing the Excessive Activation of Microglia Cell in the Hippocampus. Int J Mol Sci, 23(23). doi:10.3390/ijms232314701
Neurodevelopmental	Post-natal ethanol exposure	Long-Evans rats	Long-Evans rats	Rat	Alcohol exposed (AE) via intubation twice daily, 2 hr apart, with a milk/ethanol solution containing 11.9% (v/v) ethanol, resulting in a total of 5.25 g/kg of ethanol from postnatal days 4 to 9	4 days old	Male and Female	Running Wheel	NA	12 days	12 days	NA	Cerebellum: Lobuels 1-4 and 9-10	Cerebellum	Number and Morphology	Alcohol exposure had increased microglial density and reduced ramification in lobules 1-4 of the cerebellum. Exercised mice had decreased microglial density and increased number of ameboid microglia in lobules 1-4 of the cerebellum	Gursky, Z. H., Johansson, J. R., & Klintsova, A. Y. (2020). Postnatal alcohol exposure and adolescent exercise have opposite effects on cerebellar microglia in rat. Int J Dev Neurosci, 80(6), 558-571. doi:10.1002/jdn.10051
Neurodevelopmental	Prenatal ZIKA virus exposure	Swiss mice	Swiss Albino Mice	Mouse	Prenatal ZIKA virus exposure	35 days old	Male and Female	Swimming	60 min/session, 5 days/week	4 weeks	4 weeks	NA	Hippocampus	Hippocampus	Protein expression via western blot	Exercise during prenatal ZIKV exposure inhibited the overexpression of microglia (IBA-1 protein expression).	De Sousa, R. A. L., Peixoto, M. F. D., Leite, H. R., Oliveira, L. R. S., Freitas, D. A., Silva-Junior, F. A. D., . . . Oliveira, D. B. (2022). Neurological consequences of exercise during prenatal Zika virus exposure to mice pups. Int J Neurosci, 132(11), 1091-1101. doi:10.1080/00207454.2020.1860970
Stress	Chronic restraint stress	C57BL/6 mice	C57BL/6 mice	Mouse	NA	8 weeks old	Female	Running Wheel	NA	2 weeks	2 weeks	Before	Hippocampus and cortex	Hippocampus and Cortex	Proliferation and Phenotype	Exercise protected against stress-induced significant increases of Cox-2 labeling of microglia/macrophages in both the hippocampus. No changes in microglia/macrophage proliferation,	Gerecke, K. M., Kolobova, A., Allen, S., & Fawer, J. L. (2013). Exercise protects against chronic restraint stress-induced oxidative stress in the cortex and hippocampus. Brain Res, 1509, 66-78. doi:10.1016/j.brainres.2013.02.027
Diet and Alcohol	High-Fat Diet	ldlr−/− (Low density lipoprotein receptor deficient) mice	Low density lipoprotein receptor deficient (ldlr−/−) mice	Mouse	High-Fat Diet	Not specified	Male	Treadmill	30min/day for 5 days/week	26 weeks	26 weeks	During	Hypothalamus: arcuate nucleus	Hypothalamus	Number, Cytokines	Exericse attenuated the diet-induced in-crease in microglial (Iba1+) numbers in the arcuate nucleus of the hypothalamus, but did not alter cytokine expression (leptin, interferon gamma, interleukin 6, Interleukin 1 alpha, Tumor necrosis factor alpha, Monocyte chemoattractant protein 1, Plasminogen activator inhibitor type 1)	Yi, C. X., Al-Massadi, O., Donelan, E., Lehti, M., Weber, J., Ress, C., . . . Hofmann, S. M. (2012). Exercise protects against high-fat diet-induced hypothalamic inflammation. Physiol Behav, 106(4), 485-490. doi:10.1016/j.physbeh.2012.03.021
Environmental Toxicant	Fluoride Exposure	ICR mice	ICR mice	Mouse	24 mg/kg sodium !uoride (NaF) by gavage]	6 week old	Female	Treadmill	30 min/day, 5 days/week	8 weeks	8 weeks	During	Hippocampus: Dentate Gyrus, CA1, CA3	Hippocampus	Morphology	Exercise attenuated the activation of microglia (manual defined morphology) in the hippocampus of fluoride-toxicated mice	Wang, J., Yue, B., Zhang, X., Guo, X., Sun, Z., & Niu, R. (2021). Effect of exercise on microglial activation and transcriptome of hippocampus in fluorosis mice. Sci Total Environ, 760, 143376. doi:10.1016/j.scitotenv.2020.143376
Diet and Alcohol	Monosodium Glutamate (MSG) Treatment	Wistar rats	Wistar rats	Rat	Monosodium Glutamate (MSG) Treatment from P0 to P14	21–23 days old	Male	Treadmill	30 min/day, 5 days/week	3 weeks	3 weeks	After	Motor cortex	Motor cortex	Morphology	Exercised increased Iba1+ area and immunoreactivty. MSG-treatment increased Iba1+ area, but decreased immunoreactivity.	Lima, C. B., Soares Gde, S., Vitor, S. M., Andrade-da-Costa, B. L., Castellano, B., & Guedes, R. C. (2014). Spreading depression features and Iba1 immunoreactivity in the cerebral cortex of developing rats submitted to treadmill exercise after treatment with monosodium glutamate. Int J Dev Neurosci, 33, 98-105. doi:10.1016/j.ijdevneu.2013.12.008
Lipid Metabolism	Obesity	Homozygous leptin receptor mutant mice (db/db) and C57BL/6/J mice	C57BL/6 mice and Homozygous leptin receptor mutant (db/db) mice	Mouse	NA	6 weeks old	Male	Treadmill	30 (1st week only) or 45 min/day	12 weeks	12 weeks	During	Hippocampus	Hippocampus	Number, Phenotype, Cytokines	Treadmill trainingblocked increases in IBA1-positive cell number, MHCII immunoreactivity, and IL-1β expression. Increased reactivity to LPS of isolated microglia was also abolished by treadmill training.	Erion, J. R., Wosiski-Kuhn, M., Dey, A., Hao, S., Davis, C. L., Pollock, N. K., & Stranahan, A. M. (2014). Obesity elicits interleukin 1-mediated deficits in hippocampal synaptic plasticity. J Neurosci, 34(7), 2618-2631. doi:10.1523/JNEUROSCI.4200-13.2014
Diabetes	Diabetes	Zucker diabetic fatty (ZDF) and littermate control Zucker lean control (ZLC) rats	Zucker diabetic fatty (ZDF)/control Zucker lean control (ZLC) rats	Rat	NA	30 weeks old	Male	Treadmill	12– 16 m/minute, 1 hour/day, 5 days/week	10 weeks	10 weeks	During	Hippocampus	Hippocampus	Morphology and Cytokines	Exercise in type 2 diabetic rats reduced microglial activation (Iba1+ morphology) and the subsequent increase of pro-inflammatory cytokine levels (TNF-alpha, IL-6 and IL-1beta )	Yoo, D. Y., Chae, J., Jung, H. Y., Yim, H. S., Kim, J. W., Nam, S. M., . . . Hwang, I. K. (2015). Treadmill exercise is associated with reduction of reactive microgliosis and pro-inflammatory cytokine levels in the hippocampus of type 2 diabetic rats. Neurol Res, 37(8), 732-738. doi:10.1179/1743132815Y.0000000015
Stroke	Intracerebral hemorrhage (ICH)-induced brain injury	Wistar rats	Wistar rats	Rat	NA	Adult, age not specified	Male	Treadmill	1 hr/day for 6 hour, 24 hour, and 2-6 days post ICH	1 day or 6 days	1 day or 6 days	Before	Striatum	Striatum	Protein expression via western blot, Phenotype	Exercise prevented stroke-induced increases in CD163 expression, but had no impact on the expression of CD80 and TMEM119 on day 7 post ICH.	Tamakoshi, K., Maeda, M., Murohashi, N., & Saito, A. (2022). Effect of exercise from a very early stage after intracerebral hemorrhage on microglial and macrophage reactivity states in rats. Neuroreport, 33(7), 304-311. doi:10.1097/WNR.0000000000001782
Diet and Alcohol	High-Fat Diet	Sprague Dawley rats	Sprague Dawley rats	Rat	High-Fat Diet	8 weeks old	Male	Treadmill	30 min/day, 5 days/week	8 weeks	8 weeks	Before	Cerebral cortex and dentate gyrus of hippocampus	Hippocampus and Cortex	Number, Cytokines	Exercise attenuated microglial activation (IBA1 cell number) and proinflammatory cytokine production (IL-1β, TNF-α,, and COX-2) in mice fed a high fat diet.	Kang, E. B., Koo, J. H., Jang, Y. C., Yang, C. H., Lee, Y., Cosio-Lima, L. M., & Cho, J. Y. (2016). Neuroprotective Effects of Endurance Exercise Against High-Fat Diet-Induced Hippocampal Neuroinflammation. J Neuroendocrinol, 28(5). doi:10.1111/jne.12385
Sleep Deprivation	Repeated Sleep Deprivation	C57BL/6 mice	C57BL/6 mice	Mouse	NA	3.5 to 4 months old	Male	Running Wheel	3 days/week	1 week	1 week	During	Hippocampus: Dentate Gyrus	Hippocampus	Number	Exercise combined with repeated-sleep deprivation increased microglial number and RNA expression of Iba-1, Cx3cR1 and CxcR4 compared to untreated mice.	Muzio, L., Brambilla, V., Calcaterra, L., D'Adamo, P., Martino, G., & Benedetti, F. (2016). Increased neuroplasticity and hippocampal microglia activation in a mice model of rapid antidepressant treatment. Behav Brain Res, 311, 392-402. doi:10.1016/j.bbr.2016.05.063
Diet and Alcohol	Binge Alcohol Exposure	Long-Evans rats	Long-Evans rats	Rat	gavaged with ethanol (25% w/v) every 8 hours for 4 days	Not specific, "Adult"	Female	Running Wheel	5 hrs/day	4 weeks	4 weeks	Before	Medial prefrontal cortex	Prefrontal cortex	Number and Morphology	Exercise reduced microglial number in binge alcohol treated mice and increased microglial number in control mice. Binge exercise animals had microglia with more basal segments (stems) compared to the other three groups.	Barton, E. A., Lu, Y., Megjhani, M., Maynard, M. E., Kulkarni, P. M., Roysam, B., & Leasure, J. L. (2017). Binge alcohol alters exercise-driven neuroplasticity. Neuroscience, 343, 165-173. doi:10.1016/j.neuroscience.2016.11.041
Diet and Alcohol	Binge Alcohol Exposure	Long-Evans rats	Long-Evans rats	Rat	gavaged with ethanol (25% w/v) every 8 hours for 4 days	9 weeks old	Male and Female	Running Wheel	5 hrs/day	11 days	11 days	Before	Medial prefrontal cortex and hippocampus	Prefrontal cortex and Hippocampus	Number, Phenotype, and Morphology	Binge alcohol increased microglia number and morphological characteristics consistent with activation in the female, but not the male, brain regardless of exercise. Binge alcohol followed by exercise did increase the number of MHC II+ (immunocompetent) microglia in females.	Barton, E. A., Baker, C., & Leasure, J. L. (2017). Investigation of Sex Differences in the Microglial Response to Binge Ethanol and Exercise. Brain Sci, 7(10). doi:10.3390/brainsci7100139
Stroke	Spontaneous hypertension	Spontaneously hypertensive rats (SHR) and Normotensive Wistar-Kyoto rats (WKY)	Spontaneously hypertensive rats (SHR)/Normotensive Wistar-Kyoto rats (WKY)	Rat	NA	12 weeks old	Male	Treadmill	1 hr/day, 5 days/week, Training group for 12 weeks, Detraining group for 8 weeks then sedentary for 4 weeks	12 weeks or 4 weeks	12 weeks or 4 weeks	During	Hypothalamic paraventricular nucleus (PVN)	Hypothalamus	Number, Morphology, and Cytokines	Exercise training and detraining decreased the total number and percentage of activated microglia, altered morphology (decreased microglial cell size/increased the length of microglial processes), and decreased pro-inflammatory cytokines (TNF-α, IL-1β, and IL-6) in hypertensive rats.	Xia, W. J., Xu, M. L., Yu, X. J., Du, M. M., Li, X. H., Yang, T., . . . Kang, Y. M. (2021). Antihypertensive effects of exercise involve reshaping of gut microbiota and improvement of gut-brain axis in spontaneously hypertensive rat. Gut Microbes, 13(1), 1-24. doi:10.1080/19490976.2020.1854642
Diet and Alcohol	High-Fat Diet and Low-Fat Diet	C57BL/6 mice	C57BL/6 mice	Mouse	High-Fat Diet and Low-Fat Diet	4 weeks old	Male	Running Wheel	NA	23 months	23 months	During	White matter: internal capsule	Internal capsule	Area and Phenotype	Exercise reduced Iba1+ expression in high fat diet mice and increased Iba1+ expression in low-fat diet mice and regulated phenotype (Dectin 1, CD16/CD32, and Mac-2).	Yin, Z., Raj, D. D., Schaafsma, W., van der Heijden, R. A., Kooistra, S. M., Reijne, A. C., . . . Eggen, B. J. L. (2018). Low-Fat Diet With Caloric Restriction Reduces White Matter Microglia Activation During Aging. Front Mol Neurosci, 11, 65. doi:10.3389/fnmol.2018.00065
Inflammatory Mechanism	Bradykinin B2 receptor Deficient mice	B1R-, B2R-deficient (B1KO, B2KO), double knockout (B1/2KO), and C57BL/6N mice	C57BL/6 mice and Bradykinin B2 receptor Deficient mice	Mouse	NA	8 to 12 weeks old	Female	Running Wheel	NA	6 days	6 days	All	Hippomcampus: dentate gyrus	Hippocampus	Proliferation	Exercising B2R deficient mice had increased proliferating microglia (Brdu+/Iba1+)	Wasinski, F., Batista, R. O., Bader, M., Araujo, R. C., & Klempin, F. (2018). Bradykinin B2 receptor is essential to running-induced cell proliferation in the adult mouse hippocampus. Brain Struct Funct, 223(8), 3901-3907. doi:10.1007/s00429-018-1711-4
Diet and Alcohol	High-Fat Diet	C57BL/6 mice	C57BL/6 mice	Mouse	High-Fat Diet	6 weeks old	Female	Running Wheel	NA	12 weeks	12 weeks	During	Hypothalamus: arcuate nucleus	Hypothalamus	Number and Morphology	Exercise attenuated the increase in reactive (morphology) and total amount of microglia from high fat diet.	Klein, C., Jonas, W., Wiedmer, P., Schreyer, S., Akyuz, L., Spranger, J., . . . Steiner, B. (2019). High-fat Diet and Physical Exercise Differentially Modulate Adult Neurogenesis in the Mouse Hypothalamus. Neuroscience, 400, 146-156. doi:10.1016/j.neuroscience.2018.12.037
Diet and Alcohol	Binge Alcohol Exposure	Long-Evans rats	Long-Evans rats	Rat	intragastric gavage with ethanol for 11 weeks	9 weeks old	Female	Running Wheel	2 hr/day for 3 consecutive days following each binge dose	11 weeks	11 weeks	During	Medial prefrontal cortex and hippocampus	Prefrontal cortex and Hippocampus	Number and Morphology	Recurrent binge ethanol increased, and exercise decreased, total and primed (morphology) microglia	West, R. K., Wooden, J. I., Barton, E. A., & Leasure, J. L. (2019). Recurrent binge ethanol is associated with significant loss of dentate gyrus granule neurons in female rats despite concomitant increase in neurogenesis. Neuropharmacology, 148, 272-283. doi:10.1016/j.neuropharm.2019.01.016
Polycystic Ovarian Syndrome	Polycystic Ovarian Syndrome: letrozole‐induced	Sprague Dawley rats	Sprague Dawley rats	Rat	NA	6 weeks old	Female	Treadmill	1 hour/day, 6 days/week	4 weeks	4 weeks	Before	Hypothalamus	Hypothalamus	Protein expression via western blot	Exercise reduced microglia activation and increased the number of M2 (CD206 protein expression) microglia in letrozole‐induced PCOS rats	Wang, F., Zhang, Z., Han, J., Zheng, J., Wang, X., & Wang, Z. (2023). Discovery of microglia gonadotropin‑releasing hormone receptor and its potential role in polycystic ovarian syndrome. Mol Med Rep, 27(4). doi:10.3892/mmr.2023.12964
Noise-induced Hearing Loss	Noise-induced Hearing Loss	C57BL/6J mice	C57BL/6 mice	Mouse	NA	3 months old	Male	Running Wheel	NA	1 month	1 month	Before	Hippocampus: Dentate Gyrus and CA3	Hippocampus	Area, Morphology, and Phenotype	Exercise reduces microglial activation (Soma area, total area, CD68 expression), microglial myelin basic protein aggregatio, microglial HIF1α expression	Zhuang, H., Li, Q., Sun, C., Xu, D., Gan, G., Zhang, C., . . . Liu, L. (2023). Voluntary wheel exercise ameliorates cognitive impairment, hippocampal neurodegeneration and microglial abnormalities preceded by demyelination in a male mouse model of noise-induced hearing loss. Brain Behav Immun, 114, 325-348. doi:10.1016/j.bbi.2023.09.002
Muscle Damage	Delayed-Onset Muscle Soreness (DOMS)	C57BL/6J mice	C57BL/6 mice	Mouse	NA	Not specified	Male	Treadmill	acute exercise with increasing speed up to 40 minutes	40 minutes	40 minutes	None	Spinal Cord	Spinal cord	Morphology, Phenotype, and Cytokines	Exercise increased Hsp70 protein expression in activated microglial cells. During exercise-induced DOMS, Hsp70 mRNA, TLR4 mRNA, and protein levels, as well as Iba-1, IL-6, and TNF-α protein levels, were increased. Furthermore, DOMS in exercised wild-type mice was also prevented after pre- treatment with microglia inhibitor (Minocycline hydrochloride), TLR4 antagonist, and anti-Hsp70 antibody.	Dos Santos, R. S., Veras, F. P., Ferreira, D. W., Sant'Anna, M. B., Lollo, P. C. B., Cunha, T. M., & Galdino, G. (2020). Involvement of the Hsp70/TLR4/IL-6 and TNF-alpha pathways in delayed-onset muscle soreness. J Neurochem, 155(1), 29-44. doi:10.1111/jnc.15006
Diabetes	Type 2 Diabetes: High fat diet and streptozotocin injection	C57BL/6J mice	C57BL/6 mice	Mouse	High fat diet and streptozotocin injection	4 weeks old	Male	Treadmill	37 min/day, 5 days/week	8 weeks	8 weeks	Before	Hippocampus	Hippocampus	Number and Cytokines	Exercise can alleviate activation of proinflammatory microglia M1 (Iba1 labeling) in T2DM mice, reduce the levels of proinflammatory factors (IL-1β, IL-6, TNF-α), and increase the expression levels of anti-inflammatory factors (IL-10, TGF-β1)	Lang, X., Zhao, N., He, Q., Li, X., Li, X., Sun, C., & Zhang, X. (2020). Treadmill exercise mitigates neuroinflammation and increases BDNF via activation of SIRT1 signaling in a mouse model of T2DM. Brain Res Bull, 165, 30-39. doi:10.1016/j.brainresbull.2020.09.015
Environmental Toxicant	Ozone Exposure	Long-Evans rats	Long-Evans rats	Rat	1.0 ppm O3	23 days old	Female	Running Wheel	NA	77 days	77 days	During (for 5 hours/day between day 96 and 100)	Hippocampus and Hypothalamus	Hippocampus and Hypothalamus	Morphology	1 ppm O3 increased the percentage of reactive microglia (manual defined morphology) in the hippocampus in both exercise and sedentary animals.	Valdez, M., Valdez, J. M., Freeborn, D., Johnstone, A. F. M., & Kodavanti, P. R. S. (2020). The effects of ozone exposure and sedentary lifestyle on neuronal microglia and mitochondrial bioenergetics of female Long-Evans rats. Toxicol Appl Pharmacol, 408, 115254. doi:10.1016/j.taap.2020.115254
Sleep Deprivation	Sleep Deprivation: 72 hours adolescent	C57BL/6J mice	C57BL/6 mice	Mouse	NA	23 days old	Male	Running Wheel	NA	11 days	11 days	After	Hippomcampus: dentate gyrus	Hippocampus	Number, Morphology, Phenotype, and Phagocytosis	Exercise increase in the complexity of microglial processes, increased the mRNA expression of CX3CR1, and prevented the impaired microglia- mediated synaptic pruning following SD by maintaining micro- glial phagocytic capacity.	Tuan, L. H., Tsao, C. Y., Lee, L. J., & Lee, L. J. (2021). Voluntary exercise ameliorates synaptic pruning deficits in sleep-deprived adolescent mice. Brain Behav Immun, 93, 96-110. doi:10.1016/j.bbi.2020.12.017
Stroke	Cerebral ischemia	Sprague Dawley rats	Sprague Dawley rats	Rat	NA	Adult, age not specified	Male	Treadmill	Starting from 1 day after MCAO 30 min/day	14 days	14 days	Before	Prefrontal Cortex	Prefrontal cortex	Area	Exercise reduced the ratio of activated (area) microglia at days 7 and 14 post-ischemia	Zhang, Q., Zhang, J., Yan, Y., Zhang, P., Zhang, W., & Xia, R. (2017). Proinflammatory cytokines correlate with early exercise attenuating anxiety-like behavior after cerebral ischemia. Brain Behav, 7(11), e00854. doi:10.1002/brb3.854
Toxicant and Stress	Gulf War Illness	Sprague Dawley rats	Sprague Dawley rats	Rat	Exposed daily to mosquito-repellant N, N-diethyl-m-toluamide (DEET), insecticide permethrin (PER), and nerve gas prophylactic drug pyridostigmine bromide (PB), and 15 min of restraint stress for 4 weeks	8 weeks old	Male	Running Wheel	Starting 1-0weeks post exposure, 3 days/week	13 weeks	13 weeks	Before	Hippocampus: Dentate Gyrus, CA1, CA3	Hippocampus	Area and Morphology	Exercise reverses activated microglia (reduced microglia with short and less ramified processes and increase microglia with highly ramified processes) in Gulf War illness model mice.	Kodali, M., Mishra, V., Hattiangady, B., Attaluri, S., Gonzalez, J. J., Shuai, B., & Shetty, A. K. (2021). Moderate, intermittent voluntary exercise in a model of Gulf War Illness improves cognitive and mood function with alleviation of activated microglia and astrocytes, and enhanced neurogenesis in the hippocampus. Brain Behav Immun, 97, 135-149. doi:10.1016/j.bbi.2021.07.005
Stress	Chronic unpredictable stress-induced (CUS) depression	Sprague Dawley rats	Sprague Dawley rats	Rat	NA	6 to 8 weeks old	Male	Treadmill	20 min/day, 5 days/week	6 weeks	6 weeks	Before	Hippocampus: Dentate Gyrus, CA1, CA2/CA3	Hippocampus	Number, Phenotype, Cytokines	Exercise attenuated the CUS-induced increases in the number of microglia in all regions, and microglial activation (Iba1+/CD68+) in the DG. Exercise suppressed the increases in inflammatory factor ( IL-1β ) in CUS mice.	Xiao, K., Luo, Y., Liang, X., Tang, J., Wang, J., Xiao, Q., . . . Tang, Y. (2021). Beneficial effects of running exercise on hippocampal microglia and neuroinflammation in chronic unpredictable stress-induced depression model rats. Transl Psychiatry, 11(1), 461. doi:10.1038/s41398-021-01571-9
Healthy Brain	Healthy Brain	C57BL/6N mice	C57BL/6 mice	Mouse	NA	9 to 10 weeks old	Male and Female	Running Wheel	NA	24 days	24 days	NA	Hippocampus	Hippocampus	Phenotype	Exercise downregulated CX3C chemokine receptor 1 (Cx3cr1) in both sexes	Williams, Z. A. P., Szyszkowicz, J. K., Osborne, N., Allehyany, B., Nadon, C., Udechukwu, M. C., . . . Audet, M. C. (2023). Sex-specific effects of voluntary wheel running on behavior and the gut microbiota-immune-brain axis in mice. Brain Behav Immun Health, 30, 100628. doi:10.1016/j.bbih.2023.100628
Muscle Damage	Delayed-Onset Muscle Soreness (DOMS)	C57BL/ 6 and Cx3cr1G/+ mice	C57BL/6 mice and Cx3cr1G/+ mice	Mouse	NA	12 weeks old	Male	Swimming	2 hours	2 hours	2 hours	None	Spinal Cord	Spinal cord	Area, Phenotype, and Cytokines	Exercise-induced DOMS triggered microglia activation (Iba1 mRNA and area) and increased mRNA and protein expressions of CX3CR1, TNF-α, IL-1β, IL-10, c-Fos . DOMS and mRNA/protein expression of markers listed above was reduced by glial inhibitors (fluorocitrate, α-aminoadipate, and minocycline)and treatments targeting CX3CL1, TNF-α, and IL-1β or with recombinant IL-10.	Borghi, S. M., Bussulo, S. K. D., Pinho-Ribeiro, F. A., Fattori, V., Carvalho, T. T., Rasquel-Oliveira, F. S., . . . Verri, W. A., Jr. (2021). Intense Acute Swimming Induces Delayed-Onset Muscle Soreness Dependent on Spinal Cord Neuroinflammation. Front Pharmacol, 12, 734091. doi:10.3389/fphar.2021.734091
Stroke	Spontaneous hypertension	Spontaneously hypertensive rats (SHR) and Normotensive Wistar-Kyoto rats (WKY)	Spontaneously hypertensive rats (SHR)/Normotensive Wistar-Kyoto rats (WKY)	Rat	NA	12 weeks old	Not specified	Treadmill	1 hr/day, 5 days/week	2 weeks	2 weeks	During	Hypothalamic paraventricular nucleus (PVN)	Hypothalamus	Cytokines and Protein expression via western blot	Exercise-training-induced downregulation of activated microglia (Iba1+ expression ) and proinflammatory cytokines (IL-6 and TNF-alpha) in SHR rats.	Masson, G. S., Nair, A. R., Silva Soares, P. P., Michelini, L. C., & Francis, J. (2015). Aerobic training normalizes autonomic dysfunction, HMGB1 content, microglia activation and inflammation in hypothalamic paraventricular nucleus of SHR. Am J Physiol Heart Circ Physiol, 309(7), H1115-1122. doi:10.1152/ajpheart.00349.2015
Stroke	Cerebral ischemia	Wistar rats	Wistar rats	Rat	NA	3 months old	Male	Treadmill	20 min/day	2 weeks	2 weeks	Before or After	Hippocampus: dentate gyrus and stratum radiatum of CA1	Hippocampus	Area	Post-ischemic exercise partially reversed the ischemia-induced increase on the area occupied by microglia.	Lovatel, G. A., Bertoldi, K., Elsnerb, V. R., Piazza, F. V., Basso, C. G., Moyses Fdos, S., . . . Siqueira, I. R. (2014). Long-term effects of pre and post-ischemic exercise following global cerebral ischemia on astrocyte and microglia functions in hippocampus from Wistar rats. Brain Res, 1587, 119-126. doi:10.1016/j.brainres.2014.08.068
Stroke	Cerebral ischemia	Sprague Dawley rats	Sprague Dawley rats	Rat	NA	6 to 8 weeks old	Male	Treadmill	30min/day, 6 days/week	21 days	21 days	Before	Cortex	Cortex	Area, Cytokines, and Protein expression via western blot	Pre ischemic exercise decreased ischemia-induced microglia activation (SOD1, iNOS, and Iba-1) and the serum levels of cytokines (TNF-α and IL-1β)	Gao, Z. K., Shen, X. Y., Han, Y., Guo, Y. S., Li, K., & Bi, X. (2022). Pre-ischemic exercise prevents inflammation and apoptosis by inhibiting MAPK pathway in ischemic stroke. Transl Neurosci, 13(1), 495-505. doi:10.1515/tnsci-2022-0268
Stroke	Cerebral ischemia	Sprague Dawley rats	Sprague Dawley rats	Rat	NA	8 weeks old	Male	Treadmill	Twice/day, 6 days/week	26 days	26 days	Before	Corpus Callosum and straitum	Corpus Callosum and Striatum	Phenotype	Exercise upregulated TREM2 expression, reduced the number of iNOS+/Iba-1+ microglia, and increased the number of CD206+/Iba-1+ microglia in mice with cerebral ischemia.	Xu, J., Zhang, L., Li, M., He, X., Luo, J., Wu, R., . . . Hu, X. (2023). TREM2 mediates physical exercise-promoted neural functional recovery in rats with ischemic stroke via microglia-promoted white matter repair. J Neuroinflammation, 20(1), 50. doi:10.1186/s12974-023-02741-w
Neurodegeneration	Chronic cerebral hypoperfusion	Wistar rats	Wistar rats	Rat	NA	Not specified	Male	Motorized Wheel	Twice/day, 6 days/week	26 days	26 days	Before	Corpus Collasum	Corpus Callosum	Phenotype and Cytokines	Exercise increased the number of M2 (IGF1/Iba1+) microglia and decreased the number of M1 (CD86/Iba1+) microglia. Exercise shifted microglia polarization from M1(CD86, iNOS) towards M2 (CD206,Arg1): elevated levels of anti-inflammatory factors (IL-4, IL-10), neurotrophic factors (IGF1, BDNF) and downregulated pro-inflammatory factors (TNF-α, IL-1β). Exercise increased the expression of CX3CL1/CX3…	Jiang, T., Zhang, L., Pan, X., Zheng, H., Chen, X., Li, L., . . . Hu, X. (2017). Physical Exercise Improves Cognitive Function Together with Microglia Phenotype Modulation and Remyelination in Chronic Cerebral Hypoperfusion. Front Cell Neurosci, 11, 404. doi:10.3389/fncel.2017.00404
CNS Injury	Traumatic brain injury	ICR mice	ICR mice	Mouse	NA	7 weeks old	Male	Treadmill	1h/day, Early excerise for 14 days, Later exercise groups for 5 days	14 days or 5 days	14 days or 5 days	Before	Cortex and CA1 of hippocampus	Hippocampus and Cortex	Number	Exercise prevented the closed head injury-induced increased number of microglia (Iba1+ cells)	Chen, M. F., Huang, T. Y., Kuo, Y. M., Yu, L., Chen, H. I., & Jen, C. J. (2013). Early postinjury exercise reverses memory deficits and retards the progression of closed-head injury in mice. J Physiol, 591(4), 985-1000. doi:10.1113/jphysiol.2012.241125
Infection	Escherichia coli Infection	F344XBN F1 rats	F344XBN F1 rats	Rat	NA	22 months	Male	Running Wheel	NA	6 weeks	6 weeks		Hippocampus, Isolated hippocampal microglia	Hippocampus	Cytokines	Exercise prevented E. coli infection-induced inflammatory IL-1β cytokine production in the hippocampus. In isolated aged hippocampal microglia that were challenged with LPS, LPS increased TNF-α, IL-1β, and IL-6 mRNA in a dose-dependent manner, and this increase was reduced by prior exercise.	Barrientos, R. M., Frank, M. G., Crysdale, N. Y., Chapman, T. R., Ahrendsen, J. T., Day, H. E., . . . Maier, S. F. (2011). Little exercise, big effects: reversing aging and infection-induced memory deficits, and underlying processes. J Neurosci, 31(32), 11578-11586. doi:10.1523/JNEUROSCI.2266-11.2011
Hypobaric hypoxia	Hypobaric hypoxia	Wistar rats	Wistar rats	Rat	NA	4 weeks old	Male	Treadmill	30 min/day, 5 days/week	4 weeks	4 weeks	After	Hippocampus: CA1 region	Hippocampus	Area and Number	Exercise attenuated hypoxia-induced microglia activation (numbers and CD11b intensity).	Lin, C., Wu, C. J., Wei, I. H., Tsai, M. H., Chang, N. W., Yang, T. T., & Kuo, Y. M. (2013). Chronic treadmill running protects hippocampal neurons from hypobaric hypoxia-induced apoptosis in rats. Neuroscience, 231, 216-224. doi:10.1016/j.neuroscience.2012.11.051
Stroke	Cerebral ischemia	Sprague Dawley rats	Sprague Dawley rats	Rat	NA	Adult, age not specified	Male	Treadmill	30 min/day	3 days or 6 days	3 days or 6 days	Before	Cortex and striatum	Cortex and Striatum	Phenotype and Cytokines	Exercise inhibited M1 microglia (Iba1+/CD68+) and promoted M2 microglia (Iba1+/Arg1+) activation, and altered M1 (IL-1a, IL-1b, IL-6, and MCP-1)/M2 (IL-10, IL-4) expression.	Lu, J., Wang, J., Yu, L., Cui, R., Zhang, Y., Ding, H., & Yan, G. (2021). Treadmill Exercise Attenuates Cerebral Ischemia-Reperfusion Injury by Promoting Activation of M2 Microglia via Upregulation of Interleukin-4. Front Cardiovasc Med, 8, 735485. doi:10.3389/fcvm.2021.735485
Stroke	Cerebral ischemia	Sprague Dawley rats	Sprague Dawley rats	Rat	NA	8 to 10 weeks old	Male	Treadmill	12m/min, 30 min/day, 5 days/week	4 weeks	4 weeks	Before	Peri-infarcted area	Peri-ischemic zone	Number and Morphology	Exercise reduced microglial number and increased microglial ramification in ischemic mice.	Li, C., Hu, J., Liu, W., Ke, C., Huang, C., Bai, Y., . . . Wan, C. (2022). Exercise Intervention Modulates Synaptic Plasticity by Inhibiting Excessive Microglial Activation via Exosomes. Front Cell Neurosci, 16, 953640. doi:10.3389/fncel.2022.953640
CNS Injury	LPS injury	C57BL/6J mice	C57BL/6 mice	Mouse	Lipopolysaccharide (LPS)	6 months old	Male	Treadmill	1 hour/day	9 days	9 days	After	Hippocampus	Hippocampus	Phenotype and Cytokines	Exercise protects against LPS-induced increases in mRNA expression of activation markers (CD11B, iNOS and Arg1). In an enriched microglia population, exercie protected against LPS-induced expression of IL-4, IL-10, TNF-α, and IL-1β.	Mota, B. C., & Kelly, A. M. (2020). Exercise alters LPS-induced glial activation in the mouse brain. Neuronal Signal, 4(4), NS20200003. doi:10.1042/NS20200003
CNS Injury	LPS injury	C57BL/6J mice	C57BL/6 mice	Mouse	Lipopolysaccharide (LPS)	8 weeks old	Male	Treadmill	10 m/min for 20–60 min/day (an increment of 10 min per day) 5 days per week for the first week, followed by 60 min per day at the same speed, 5 days per week for the other 3 weeks	4 weeks	4 weeks	After	Substantia nigra	Substania Nigra	Morphology, Number, Cytokines	Treadmill exercise did not change the LPS-induced status of microglia activation (Iba1+ area and number) or the levels of cytokines/chemokines (TNF-α, IL-1β, MCP-1, MIP-1a, IL-6,and IL-10). However, exercise restored the levels of LPS-reduced BDNF-TrkB signaling molecules	Wu, S. Y., Wang, T. F., Yu, L., Jen, C. J., Chuang, J. I., Wu, F. S., . . . Kuo, Y. M. (2011). Running exercise protects the substantia nigra dopaminergic neurons against inflammation-induced degeneration via the activation of BDNF signaling pathway. Brain Behav Immun, 25(1), 135-146. doi:10.1016/j.bbi.2010.09.006
Heart Damage	Myocardial infarction	Rats (strain not specified)	Strain Not Specified	Rat	NA	Not specified	Not specified	Treadmill	30 m/min, 45 min/day, 5 days/week	6 weeks.	6 weeks.	After	Hypothalamic paraventricular nucleus, thalamus, prefrontal cortex, and hippocampus	Hypothalamus, Thalamus, Prefrontal cortex and Hippocampus	Number and Morphology	Exercise normalized myocadial infarction-induced morphological (total vs. activated vs. dystrophic) changes of microglia in the prefrontal cortex, hippocampus, and thalamus but not in the PVN.	Rinaldi, B., Guida, F., Furiano, A., Donniacuo, M., Luongo, L., Gritti, G., . . . de Novellis, V. (2015). Effect of Prolonged Moderate Exercise on the Changes of Nonneuronal Cells in Early Myocardial Infarction. Neural Plast, 2015, 265967. doi:10.1155/2015/265967
Neuropathic pain	Neuropathic pain: Partial nerve injury	BALB/c mice	BALB/c mice	Mouse	NA	Not specified	Male	Swimming	Once/day for 5 consecutive days followed by 2 resting days	5 weeks	5 weeks	Before	Spinal dorsal horn	Spinal cord	Protein expression via western blot	Exercise normalized microglial activation (Iba-1 protein expression) during exercise training and also 4 weeks after exercise cessation.	Almeida, C., DeMaman, A., Kusuda, R., Cadetti, F., Ravanelli, M. I., Queiroz, A. L., . . . Lucas, G. (2015). Exercise therapy normalizes BDNF upregulation and glial hyperactivity in a mouse model of neuropathic pain. Pain, 156(3), 504-513. doi:10.1097/01.j.pain.0000460339.23976.12
Neuropathic pain	Neuropathic pain: Partial sciatic nerve ligation	C57BL/6J mice	C57BL/6 mice	Mouse	NA	12 weeks old	Male	Treadmill	Week 1=10 min/d for 5 days , Week 2 = 20 to 60 min/d for 5 days, Week 3 = 60 min/day, 5 days per week, from 2 days after the surgeries	3 weeks	3 weeks	During	Spinal dorsal horn	Spinal cord	Number, Morphology and Epigenetic Modifications	Exercise enhances the acetylation of histone H3K9 in activated microglia in the superficial dorsal horns after partial sciatic nerve ligation, which is correlated with the threshold of pain behaviors.	Kami, K., Taguchi, S., Tajima, F., & Senba, E. (2016). Histone Acetylation in Microglia Contributes to Exercise-Induced Hypoalgesia in Neuropathic Pain Model Mice. J Pain, 17(5), 588-599. doi:10.1016/j.jpain.2016.01.471
Neuropathic pain	Neuropathic pain: Peripheral nerve injury	Sprague Dawley rats	Sprague Dawley rats	Rat	NA	Not specified	Female	Treadmill	once/day for 5 consecutive days, from 3 to 7 days postinjury (dpi), whereas another group continued training from 10 to 14 dpi	5 days or 10 days	5 days or 10 days	Before	Spinal cord	Spinal cord	Area and Morphology	Exercise reduces BDNF expression and microglial reaction in the dorsal horn	Lopez-Alvarez, V. M., Modol, L., Navarro, X., & Cobianchi, S. (2015). Early increasing-intensity treadmill exercise reduces neuropathic pain by preventing nociceptor collateral sprouting and disruption of chloride cotransporters homeostasis after peripheral nerve injury. Pain, 156(9), 1812-1825. doi:10.1097/j.pain.0000000000000268
Infection	Piry viral Infection	Albino Swiss mice	Swiss Albino Mice	Mouse	NA	2 months	Female	Enriched environment with running wheel	NA	4 months or 14 months	4 months or 14 months	After	CA3 subregion of the hippocampus	Hippocampus	Morphology	Enriched environment with running wheel impacted several morphological parameters including the surface area, branch volume, soma area, and number of segments of microglia. Microglia from infection mice in the enriched environment with running wheel appeared to have a more homeostatic morphology compared to mice housed in a standard environment.	de Sousa, A. A., Dos Reis, R. R., de Lima, C. M., de Oliveira, M. A., Fernandes, T. N., Gomes, G. F., . . . Diniz, C. W. (2015). Three-dimensional morphometric analysis of microglial changes in a mouse model of virus encephalitis: age and environmental influences. Eur J Neurosci, 42(4), 2036-2050. doi:10.1111/ejn.12951
CNS Injury	Radiation injury	C57BL/6J mice	C57BL/6 mice	Mouse	6 MeV electron beam irradiation (single dose of 10 Gray)	4 weeks old	Male	Running Wheel	Started 4 weeks after radiation treatment	2 months	2 months	Before	Hippocampus: Dentate Gyrus, the CA1, and CA2/3	Hippocampus	Number	There was no significant influence of running or irradiation on the number of microglia cells.	Biedermann, S. V., Fuss, J., Steinle, J., Auer, M. K., Dormann, C., Falfan-Melgoza, C., . . . Weber-Fahr, W. (2016). The hippocampus and exercise: histological correlates of MR-detected volume changes. Brain Struct Funct, 221(3), 1353-1363. doi:10.1007/s00429-014-0976-5
CNS Injury	Radiation injury	C57BL/6J mice	C57BL/6 mice	Mouse	Focal gamma irradiation (3 sessions of 5 Gray)	50 or 66 days old	Male and Female	Running Wheel	started two months after radiation treatment	54 days	54 days	Before	Cingulate cortex, lateral septum, caudate, and dentate gyrus	Cingulate cortex, Lateral septum, Caudate and Hippocampus	Number, Morphology, Phenotype	111 days following radiation (age 168 days) numbers and sizes of cd68-positive cells were similar across all groups in all regions, with one exception. Size of cd68- positive cells in the dentate gyrus was slightly larger in irradiated as compared with sham	Clark, P. J., Brzezinska, W. J., Thomas, M. W., Ryzhenko, N. A., Toshkov, S. A., & Rhodes, J. S. (2008). Intact neurogenesis is required for benefits of exercise on spatial memory but not motor performance or contextual fear conditioning in C57BL/6J mice. Neuroscience, 155(4), 1048-1058. doi:10.1016/j.neuroscience.2008.06.051
Neuropathic pain	Neuropathic pain: Spared nerve injury	Wistar rats	Wistar rats	Rat	NA	10 days old	Male	Treadmill	Days 21-23 = 5m/min for 10 min, Days 24-26 = 18m/min for 20 min, Days 28-33 = 10m/min for 30 min, Days 35-40= 15m/min X 30 min	19 days	19 days	Before	Spinal dorsal horn	Spinal cord	Phenotype and Cytokines	Exercise shifted spinal cord microglia polarization to the M2 phenotype (increased 206+ microglia) and reduced neuropathic pain. mRNA levels of IL-4, IL-10, CD206, Arg, and Ym1 were increased, while IL-1b, TNF-a, CD86, CD68, and iNOS were decreased	Gong, X., Chen, Y., Fu, B., Jiang, J., & Zhang, M. (2017). Infant nerve injury induces delayed microglial polarization to the M1 phenotype, and exercise reduces delayed neuropathic pain by modulating microglial activity. Neuroscience, 349, 76-86. doi:10.1016/j.neuroscience.2017.02.051
Neurodegeneration	Alzheimer's Disease	APP/PS1 mice	APP/PS1 mice	Mouse	NA	4 months old	Male	Treadmill	6 sessions/week	5 months	5 months	NA	Cerebral cortex and hippocampus	Hippocampus and Cortex	Morphology	Treadmill exercise decreased the ratios of activated microglia (morphology) in both the cerebral cortex and the hippocampus.	Xiong, J. Y., Li, S. C., Sun, Y. X., Zhang, X. S., Dong, Z. Z., Zhong, P., & Sun, X. R. (2015). Long-term treadmill exercise improves spatial memory of male APPswe/PS1dE9 mice by regulation of BDNF expression and microglia activation. Biol Sport, 32(4), 295-300. doi:10.5604/20831862.1163692
Aging	Cerebral ischemia	Mongolian gerbils	Mongolian gerbils	Mongolian gerbils	NA	22-24 months	Male	Treadmill	Starting 5 days after ischemia 30 min/day for 5 days/week	1 week or 4 weeks	1 week or 4 weeks	After	Hippocampus: dentate gyrus and CA1	Hippocampus	Area	4 weeks of exercise (but not 1 week) significantly alleviated ischemia-induced microglial activation (relative optical density of Iba1+ staining)	Ahn, J. H., Shin, M. C., Park, J. H., Kim, I. H., Cho, J. H., Lee, T. K., . . . Cho, J. H. (2017). Effects of long‑term post‑ischemic treadmill exercise on gliosis in the aged gerbil hippocampus induced by transient cerebral ischemia. Mol Med Rep, 15(6), 3623-3630. doi:10.3892/mmr.2017.6485
CNS Injury	Radiation injury	BALB/c mice	BALB/c mice	Mouse	Total Body Gamma irradiation using a 6 MV photon beam (2 session of 5 Gray)	6 weeks old	Female	Running Wheel	Started 8 weeks after radiation treatment	8 weeks	8 weeks	Before	Hippocampus: Granule cell layer	Hippocampus	Number	Exposure to voluntary exercise, but not enriched environment, increased microglia density of irradiated ice	Ruitenberg, M. J., Wells, J., Bartlett, P. F., Harvey, A. R., & Vukovic, J. (2017). Enrichment increases hippocampal neurogenesis independent of blood monocyte-derived microglia presence following high-dose total body irradiation. Brain Res Bull, 132, 150-159. doi:10.1016/j.brainresbull.2017.05.013
Stroke	Cerebral ischemia	C57BL/6 mice	C57BL/6 mice	Mouse	NA	8 to 10 weeks old	Male	Treadmill	30 min/day, 3 days/week	4.5 weeks	4.5 weeks	After	Hippocampus	Hippocampus	Number and Phenotype	No differences in microglial activity between the exercising and non-exercising mice in Iba1 or Gal3 cell number with cerebral ischemia.	Svensson, M., Rosvall, P., Boza-Serrano, A., Andersson, E., Lexell, J., & Deierborg, T. (2016). Forced treadmill exercise can induce stress and increase neuronal damage in a mouse model of global cerebral ischemia. Neurobiol Stress, 5, 8-18. doi:10.1016/j.ynstr.2016.09.002
Neuropathic pain	Neuropathic pain: Sciatic nerve chronic constriction injury (CCI) model	Sprague Dawley rats	Sprague Dawley rats	Rat	NA	8 weeks old	Male	Treadmill	20 m/min, for 30 min, for 5 (HFE) or 3 (LFE) days a week	5 weeks	5 weeks	During	Spinal dorsal horn	Spinal cord	Area and Number	Exercise attenuated the increased microglial Iba1+ area following nerve injury at 5 weeks, but not 1 weeks post-injury.	Sumizono, M., Sakakima, H., Otsuka, S., Terashi, T., Nakanishi, K., Ueda, K., . . . Kikuchi, K. (2018). The effect of exercise frequency on neuropathic pain and pain-related cellular reactions in the spinal cord and midbrain in a rat sciatic nerve injury model. J Pain Res, 11, 281-291. doi:10.2147/JPR.S156326
Stroke	Cerebral ischemia	Wistar rats	Wistar rats	Rat	NA	Age not specified	Male	Swimming	Morris water maze: 4 days of training, 1 day of testing	5 days	5 days	Before	Hippocampus	Hippocampus	Number	Swimming elevated microglia numbers in healthy rats, while the combination of swimming and Zinc administration increased microglial numbers in ischemic rats.	Aguilar-Peralta, A. K., Gonzalez-Vazquez, A., Tomas-Sanchez, C., Blanco-Alvarez, V. M., Martinez-Fong, D., Gonzalez-Barrios, J. A., . . . Leon-Chavez, B. A. (2022). Prophylactic Zinc Administration Combined with Swimming Exercise Prevents Cognitive-Emotional Disturbances and Tissue Injury following a Transient Hypoxic-Ischemic Insult in the Rat. Behav Neurol, 2022, 5388944. doi:10.1155/2022/53889…
Neuropathic pain	Neuropathic pain: Sciatic nerve injury	Sprague Dawley rats	Sprague Dawley rats	Rat	NA	8 weeks old	Female	Treadmill	Starting 3 days post injury 5 days/week	11 days	11 days	After	Spinal cord	Spinal cord	Area and Morphology	Exercise was able to attenuate microglia reactivity in DSP-4 treated animals, indicating noradrenergic projections are not important exercise beneficial effect on microglia	Arbat-Plana, A., Puigdomenech, M., Navarro, X., & Udina, E. (2019). Role of Noradrenergic Inputs From Locus Coeruleus on Changes Induced on Axotomized Motoneurons by Physical Exercise. Front Cell Neurosci, 13, 65. doi:10.3389/fncel.2019.00065
Infection	S. mansoni infection	BALB/c mice	BALB/c mice	Mouse	NA	4-6 weeks old	Male	Isometric force training	Three sets of exercises of three minutes each, with one-minute intervals between them were performed three times a week.	13 weeks	13 weeks	Before	Brain and Spinal cord	Brain and Spinal cord	Area	Spinal cord tissue from S. mansoni-infected mice showed the pre-sence of reactive microgliosis (Iba1+ intensity). Isometric exercise does not promote neuroschistosomiasis	Carvalho, T. P. V., Peixoto, C. A., Paiva, I. H. R., Arcoverde, R. M. L., Nascimento, W. C. D., Vasconcelos, L. R. S., . . . Barbosa, C. (2019). Does physical exercise influence in the development of neuroeschistosomiasis? Brain Res Bull, 152, 311-322. doi:10.1016/j.brainresbull.2019.07.029
Neuropathic pain	Neuropathic pain: Carrageenan-induced tactile allodynia and thermal hyperalgesia	C57BL/6J mice	C57BL/6 mice	Mouse	NA	8 to 10 weeks old	Female	Swimming	5 days/week	3 weeks	3 weeks	During	Spinal Cord	Spinal cord	Protein expression via western blot and Cytokines	Exercise reduced microglial activation (Iba1 protein expression) and pro-inflammatory cytokine production (TNF-a and IL-1b)	Dos Santos, R. S., Sorgi, C. A., Peti, A. P. F., Veras, F. P., Faccioli, L. H., & Galdino, G. (2019). Involvement of Spinal Cannabinoid CB(2) Receptors in Exercise-Induced Antinociception. Neuroscience, 418, 177-188. doi:10.1016/j.neuroscience.2019.08.041
CNS Injury	Spinal Cord Injury	C57BL/6J mice	C57BL/6 mice	Mouse	NA	8 to 10 weeks old	Female	Running Wheel	Starting 7 days post-injury	21 days	21 days	Before	Spinal Cord	Spinal cord	Area	Exercise and administration of human adipose-derived stem cells attenuated increases microglia following spinal cord injury	Cheng, X., Mao, G. P., Hu, W. J., Yu, Z. R., Xu, Y. Y., Chen, W., . . . Wang, L. (2023). Exercise combined with administration of adipose-derived stem cells ameliorates neuropathic pain after spinal cord injury. Neural Regen Res, 18(8), 1841-1846. doi:10.4103/1673-5374.361533
CNS Injury	Spinal Cord Injury	Sprague Dawley rats	Sprague Dawley rats	Rat	NA	Adult, age not specified	Female	Swimming	Twice/day, 5 days/week	3 weeks	3 weeks	After	Spinal Cord	Spinal cord	Area	Execerise combined with fecal matter transplant reduced microglial expression (IBA1) compared to the spinal cord injury group	Ouyang, S., Wang, X., Chen, Y., Deng, L., Yang, X., Hu, S., & Wu, S. (2023). Swimming training combined with fecal microbial transplantation protects motor functions in rats with spinal cord injury by improving the intestinal system. Neurosci Lett, 799, 137104. doi:10.1016/j.neulet.2023.137104
Heart Damage	Isoproterenol‐induced cardiac damage	Wistar rats	Wistar rats	Rat	Isoproterenol	12 months old	Female	Treadmill or Whole-body vibration	Treadmill: 30min/day, 5 days/week OR Whole-body vibration: 10min/day, 5 days/weeks	5 weeks	5 weeks	Before	Hippocampus: CA1, CA3, dentate gyrus, and Hillus	Hippocampus	Morphology	Both forms of exercise rescues changes in ISO-induced CA1 and CA3 microglia activation (cell body to size ratio)	Toth, K., Oroszi, T., Nyakas, C., van der Zee, E. A., & Schoemaker, R. G. (2023). Whole-body vibration as a passive alternative to exercise after myocardial damage in middle-aged female rats: Effects on the heart, the brain, and behavior. Front Aging Neurosci, 15, 1034474. doi:10.3389/fnagi.2023.1034474
Neuropathic pain	Neuropathic pain: Spared nerve injury	C57BL/6J mice	C57BL/6 mice	Mouse	NA	8 weeks old	Male	Swimming	High intensity-30min/day, Low intensity- 5, 10, 15min/day	5 days or 3 days	5 days or 3 days	Before	Spinal Cord	Spinal cord	Area, Number and Cytokines	High intensity exercise reduced microglial activation (1ba1 intensity and the number) and cytokin levels ( TNF-α, IL-1β, and IL-6)	Jia, X., Li, Z., Shen, X., Zhang, Y., Zhang, L., & Zhang, L. (2023). High-intensity swimming alleviates nociception and neuroinflammation in a mouse model of chronic post-ischemia pain by activating the resolvin E1-chemerin receptor 23 axis in the spinal cord. Neural Regen Res, 18(11), 2535-2544. doi:10.4103/1673-5374.371373
Stroke	Cerebral ischemia	Sprague Dawley rats	Sprague Dawley rats	Rat	NA	3 months old	Female	Swimming	Starting 7 days after ovariectomy Once/day for 5 consecutive days followed by 2 resting days	6 weeks	6 weeks	After	Hippocampus: CA1 region	Hippocampus	Area	Swimming preconditioning decreases microglial Iba1+ expression after ischemia	Zhang, M., Zhai, Y., Sun, Y., Zhang, W., Li, Q., Brann, D., & Wang, R. (2018). Swimming improves cognitive reserve in ovariectomized rats and enhances neuroprotection after global cerebral ischemia. Brain Res, 1692, 110-117. doi:10.1016/j.brainres.2018.05.020
Neurodegeneration	Chronic cerebral hypoperfusion	Wistar rats	Wistar rats	Rat	NA	12 weeks old	Male	Treadmill	30 min/day, 3 days/week	12 weeks	12 weeks	Before	Hippocampus: CA1 region	Hippocampus	Number and Morphology	Exercise decreases chronic cerebral hypoperfusion-induced microglial activation (complexity). Exercise + MCAO increased microglial number ocmpared to sedentary controls.	Leardini-Tristao, M., Andrade, G., Garcia, C., Reis, P. A., Lourenco, M., Moreira, E. T. S., . . . Estato, V. (2020). Physical exercise promotes astrocyte coverage of microvessels in a model of chronic cerebral hypoperfusion. J Neuroinflammation, 17(1), 117. doi:10.1186/s12974-020-01771-y
CNS Injury	Spinal Cord Injury	Wistar rats	Wistar rats	Rat	NA	Adult, age not specified	Female	Whole-body vibration	15min/day, 5 days/week starting at 1, 7, 14, 28 days after injury	12 weeks	12 weeks	Before	Spinal Cord	Spinal cord	Area	Increased microglia reactivity (Iba1) in the whole body vibration group starting at 28 days post-injury. Rats with strong microglia reactivity exhibited poor recovery, whereas rats with weak microglia reactivity showed better locomotor recovery.	Manthou, M., Abdulla, D. S., Pavlov, S. P., Jansen, R., Bendella, H., Nohroudi, K., . . . Angelov, D. N. (2017). Whole body vibration (WBV) following spinal cord injury (SCI) in rats: Timing of intervention. Restor Neurol Neurosci, 35(2), 185-216. doi:10.3233/RNN-160691
Stroke	Intracerebral hemorrhage (ICH)-induced brain injury	C57BL/6J mice	C57BL/6 mice	Mouse	NA	25 weeks old	Male	Treadmill	1 hr/day, 5 days/week	6 weeks	6 weeks	After	Peri-hematoma region	Peri-hematoma region	Number and Phenotype	Exercise preconditioning had increased total numbers and number of phagocytotic microglia (CD36/Iba1) at 8 days post injury.	Kinoshita, K., Hamanaka, G., Ohtomo, R., Takase, H., Chung, K. K., Lok, J., . . . Arai, K. (2021). Mature Adult Mice With Exercise-Preconditioning Show Better Recovery After Intracerebral Hemorrhage. Stroke, 52(5), 1861-1865. doi:10.1161/strokeaha.120.032201
Stroke	Cerebral ischemia	C57BL/6J mice	C57BL/6 mice	Mouse	NA	Adult, age not specified	Male	Treadmill	7 sessions with 1 rest day. HIIT: 4 x 4min treadmill running interrupted by 3 min of active recovery, MICT: Average mass (kg) × Intensity (m/min) × Duration (min) × Treadmill inclination (◦ ) ×9.8 (J/ kg⋅m)	8 days	8 days	Before	Cortical infarcts and peri-ischemic zone	Peri-ischemic zone	Phenotype	Both MICT and HIIT exercise training could suppress the proinflammatory M1 (Cd86) phenotype and enhance the anti-inflammatory M2 phenotype (CD206 and Arg1) of microglia in ischemic mice in the peri-ischemic zone.	Liu, M. X., Luo, L., Fu, J. H., He, J. Y., Chen, M. Y., He, Z. J., & Jia, J. (2022). Exercise-induced neuroprotection against cerebral ischemia/reperfusion injury is mediated via alleviating inflammasome-induced pyroptosis. Exp Neurol, 349, 113952. doi:10.1016/j.expneurol.2021.113952
Muscle Damage	Acute muscle trauma	Wistar rats	Wistar rats	Rat	NA	Adult, age not specified	Male	Resistance exercise	Training at 3, 5, 7, 10, 12, and 14 days post-muscle injury, 10 repititions with 2 min rest, 3 days/week	14 days	14 days	Before	Spinal cord	Spinal cord	Protein expression via western blot	Exercise training supplementation inhibits microglia activation (Iba1 protein expression)	Rodrigues, G., Moraes, T., Elisei, L., Malta, I., Dos Santos, R., Novaes, R., . . . Galdino, G. (2021). Resistance Exercise and Whey Protein Supplementation Reduce Mechanical Allodynia and Spinal Microglia Activation After Acute Muscle Trauma in Rats. Front Pharmacol, 12, 726423. doi:10.3389/fphar.2021.726423
Stroke	Spontaneous hypertension	Spontaneously hypertensive rats (SHR) and Normotensive Wistar-Kyoto rats (WKY)	Spontaneously hypertensive rats (SHR)/Normotensive Wistar-Kyoto rats (WKY)	Rat	NA	Young (20–22 days) and adult (12–13 weeks)	Male	Treadmill	1hr/day, 5 days/week	8 weeks	8 weeks	During	Hypothalamic paraventricular nucleus (PVN), Nucleus of tract solitary (NTS), and Rostral ventrolateral medulla (RVLM)	Hypothalamus and Dorsal Medulla	Area	Exercise reduced microglia activation (IBA-1 expression) in SHR in the PVN and NTS, without significant changes in the RVLM	Buttler, L., Jordao, M. T., Fragas, M. G., Ruggeri, A., Ceroni, A., & Michelini, L. C. (2017). Maintenance of Blood-Brain Barrier Integrity in Hypertension: A Novel Benefit of Exercise Training for Autonomic Control. Front Physiol, 8, 1048. doi:10.3389/fphys.2017.01048
Arthritis	Mouse model of arthritis induced by Complete Freund’s Adjuvant (CFA)	C57BL/6J mice	C57BL/6 mice	Mouse	NA	4 weeks old	Male	Enriched environment with running wheel	NA	35 days	35 days	During	Prefrontal cortex	Prefrontal cortex	Number	Environmental enrichment reduced microglial activation (Iba1+ cells) in CFA mice and had no effects in healthy mice.	Estrazulas, M., Freitas, R. D. S., Kafer, E. T., Dagnino, A. P. A., & Campos, M. M. (2022). Central and peripheral effects of environmental enrichment in a mouse model of arthritis. Int Immunopharmacol, 102, 108386. doi:10.1016/j.intimp.2021.108386
Heart Damage	Isoproterenol‐induced cardiac damage	Wistar rats	Wistar rats	Rat	Isoproterenol	12 months old	Female	Treadmill	5 days/week	5 weeks	5 weeks	Before	Paraventricular nucleus of the hypothalamus, prefrontal cortex, CA1 of hippocampus	Hypothalamus, Prefrontal cortex, Hippocampus	Morphology, Number, Area	Exercise increased micrglial density in CA1 of ISO mice compared to SED mice. Exercise did not rescue effects of ISO on microglial morphology (cell size, process area) in any region.	Toth, K., Oroszi, T., van der Zee, E. A., Nyakas, C., & Schoemaker, R. G. (2022). The effects of exercise training on heart, brain and behavior, in the isoproterenol-induced cardiac infarct model in middle-aged female rats. Sci Rep, 12(1), 10095. doi:10.1038/s41598-022-14168-z
Neuropathic pain	Neuropathic pain: Sciatic nerve chronic constriction injury (CCI) model	Sprague Dawley rats	Sprague Dawley rats	Rat	NA	8 weeks old	Male	Treadmill	30min/day, 5 days/week	5 weeks	5 weeks	Before	Spinal dorsal horn	Spinal cord	Area	Exercise reduced microglia activation (Iba1+ area) in response to CCI	Sumizono, M., Yoshizato, Y., Yamamoto, R., Imai, T., Tani, A., Nakanishi, K., . . . Sakakima, H. (2022). Mechanisms of Neuropathic Pain and Pain-Relieving Effects of Exercise Therapy in a Rat Neuropathic Pain Model. J Pain Res, 15, 1925-1938. doi:10.2147/JPR.S367818
Neuropathic pain	Neuropathic pain: Spared nerve injury (SNI)	C57BL/6J mice	C57BL/6 mice	Mouse	NA	Age not specified	Male	Treadmill	Starting day 3 post SNI 60min/day, 5 days/week	11 days	11 days	Before	Spinal dorsal horn	Spinal cord	Phenotype	Exercise reversed microglial activation (increased expression of the M2 marker CD206 and decreased expression of the M1 marker CD86) and increased microglial autophagy (increased autophagy markers LC3-II/LC3-I and Beclin1 and decreased expression of the autophagy adaptor protein p62)	Bai, J., Geng, B., Wang, X., Wang, S., Yi, Q., Tang, Y., & Xia, Y. (2022). Exercise Facilitates the M1-to-M2 Polarization of Microglia by Enhancing Autophagy via the BDNF/AKT/mTOR Pathway in Neuropathic Pain. Pain Physician, 25(7), E1137-E1151. Retrieved from https://www.ncbi.nlm.nih.gov/pubmed/36288601
Stroke	Intracerebral hemorrhage (ICH)-induced brain injury	N-NIH stock rats	N-NIH stock rats	Rat	NA	5–6 months of age.	Male and Female	Treadmill	Transenerational: At each generation young adult rats (11 weeks of age) were tested for their intrinsic (untrained) ability to perform forced speed-ramped treadmill running until exhausted daily over five consecutive days. The greatest distance in meters (m) achieved out of the five trials was considered the best estimate of an individual's exercise capacity. The highest scored female and male fr…	NA	NA	NA	Basal ganglia	Basal ganglia	Number and Phenotype	Compared to male HCRs, male LCRs had more severe ICH-induced brain injury and greater microglial activation (OX-6 positive cells).	He, Y., Liu, W., Koch, L. G., Britton, S. L., Keep, R. F., Xi, G., & Hua, Y. (2013). Susceptibility to intracerebral hemorrhage-induced brain injury segregates with low aerobic capacity in rats. Neurobiol Dis, 49, 22-28. doi:10.1016/j.nbd.2012.08.014
CNS Injury	Traumatic brain injury	Not specified	Strain Not Specified	Rat	NA	8 weeks old	Male	Treadmill	10 m/min for 30min, 3 times prior to TBI	3 times	NA	After	Not specified	Region Not specified	Number, Cytokines	Exercise decreases the microglia number and the expression of inflammatory cytokines in the serum (CCL20, IL-13, IL-1α, and IL-1β) in TBI mice	Kim, C. K., Park, J. S., Kim, E., Oh, M. K., Lee, Y. T., Yoon, K. J., . . . Park, Y. S. (2022). The effects of early exercise in traumatic brain-injured rats with changes in motor ability, brain tissue, and biomarkers. BMB Rep, 55(10), 512-517. doi:10.5483/BMBRep.2022.55.10.097
Healthy Brain	Healthy Brain	Cx3cr1G/+ mice	Cx3cr1G/+ mice	Mouse	NA	70 to 120 days old	Male and Female	Running Wheel	NA	1 month	1 month	NA	Somatosensory Cortex	Somatosensory cortex	Number, Morphology, Movement, Area, Dynamics	Healthy mice undergoing voluntary wheel running have similar microglia dynamics, morphologies, and responses to laser ablation injury compared to sedentary mice.	Strohm, A. O., O'Connor, T. N., Oldfield, S., Young, S., Hammond, C., McCall, M., . . . Majewska, A. K. (2023). Cortical Microglia Dynamics Are Conserved During Voluntary Wheel Running. J Appl Physiol (1985). doi:10.1152/japplphysiol.00311.2023
Neurodegeneration	Alzheimer's Disease	APP/PS1 mice	APP/PS1 mice	Mouse	supplemented with 1 mg/mL NAC in water	10 months old	Not specified	Running Wheel	2 hr/day	6 weeks	6 weeks	NA	Hippocampus	Hippocampus	Area, Protein expression via western blot	Exercise combined with NAC treatment did not alter microglial activation (Iba1 protein expression) in APP/PS1 mice	Xu, Z. Q., Zhang, L. Q., Wang, Q., Marshall, C., Xiao, N., Gao, J. Y., . . . Xiao, M. (2013). Aerobic exercise combined with antioxidative treatment does not counteract moderate- or mid-stage Alzheimer-like pathophysiology of APP/PS1 mice. CNS Neurosci Ther, 19(10), 795-803. doi:10.1111/cns.12139
Neurodegeneration	Alzheimer's Disease	C57BL/6 and germline knockout of b1 and b2AR (Adrb1/2 KO)	C57BL/6 mice and Beta1/Beta2 Adrenergic Receptor KO mice	Mouse	intracerebroventricular (i.c.v) microinjections of human oAβ	8 to 10 weeks old	Male	Enriched environment with running wheel	8 hr/day, 7 days/week	4 weeks, 6 weeks	4 weeks, 6 weeks	NA	Hippocampus: dentate gyrus	Hippocampus	Morphology, Number, and Phenotype	Propranolol treatment diminishes environmental enrichment’s (EE) immunosuppressive effects on microglia against oAb-induced morphology (circularity, solidity), phenotype (CD68), and inflammatory gene expression change. EE did not change microglial density in AD compared to controls. Adrb1/2 KO leads to loss of EE protection on microglia morphology with acute oAb exposure	Xu, H., Rajsombath, M. M., Weikop, P., & Selkoe, D. J. (2018). Enriched environment enhances beta-adrenergic signaling to prevent microglia inflammation by amyloid-beta. EMBO Mol Med, 10(9). doi:10.15252/emmm.201808931
CNS Injury	LPS injury	Wistar rats	Wistar rats	Rat	Lipopolysaccharide (LPS)	5 weeks old	Female	Resistance exercise	10min/day, 3days/week	3 weeks	3 weeks	Before	Hippocampus: Dentate Gyrus	Hippocampus	Cytokines and Protein expression via western blot	Exercise ameliorates LPS-induced expression of proinflammatory cytokines (TNF-α, and IL-1β), but did not alter microglial activation (Aif RNA, Iba1 protein expression) and had no effects in healthy (no LPS) mice.	Kelty, T. J., Mao, X., Kerr, N. R., Childs, T. E., Ruegsegger, G. N., & Booth, F. W. (2022). Resistance-exercise training attenuates LPS-induced astrocyte remodeling and neuroinflammatory cytokine expression in female Wistar rats. J Appl Physiol (1985), 132(2), 317-326. doi:10.1152/japplphysiol.00571.2021
Neurodegeneration	Alzheimer's Disease	APP/PS1 mice	APP/PS1 mice	Mouse	NA	3 months old	Male	Treadmill	45min/day for 5 days/week	12 weeks	12 weeks	NA	Hippocampus and Cortex	Hippocampus and Cortex	Number and Phenotype	Exercise inhibited microglial activation (cell number), reversed the microglial phenotype (CD86 and Arg1), reduced the production of initiation factor C1q and central factor C3 in the complement cascade in the brain	Yang, J., Yuan, S., Jian, Y., Lei, Y., Hu, Z., Yang, Q., . . . Liu, W. (2023). Aerobic exercise regulates GPR81 signal pathway and mediates complement- microglia axis homeostasis on synaptic protection in the early stage of Alzheimer's disease. Life Sci, 331, 122042. doi:10.1016/j.lfs.2023.122042
Neurodegeneration	Multiple Sclerosis	SJL/JCrHsd mice	SJL/JCrHsd mice	Mouse	Experimental Autoimmune Encephalomyelitis (proteolipid (PLP) 139–151 transfer EAE model)	6-7 weeks old	Female	Treadmill	10-30min/day, 3-5days/weel	6 weeks	6 weeks	After	Spinal cord, whole brain	Brain and Spinal cord	Number and Phenotype	In the acute phase of EAE, HICT induced fewer neurotoxic (Iba1+, iNOS+) microglia compared to SED control inthe spinal cord. In healthy brain, HICT reduced the number of resident microglia without affecting their phenotype.	Zaychik, Y., Fainstein, N., Touloumi, O., Goldberg, Y., Hamdi, L., Segal, S., . . . Einstein, O. (2021). High-Intensity Exercise Training Protects the Brain Against Autoimmune Neuroinflammation: Regulation of Microglial Redox and Pro-inflammatory Functions. Front Cell Neurosci, 15, 640724. doi:10.3389/fncel.2021.640724
Neurodegeneration	Alzheimer's Disease	APP/PS1 mice	APP/PS1 mice	Mouse	NA	3 months old	Male	Treadmill	45 min/day, 5 days/week	12 weeks	12 weeks	NA	Hippocampus	Hippocampus	Phenotype and Cytokines	Exercise inhibits neuroinflammation (decreasesd IL-1β and TNF-α, increased IL-10) and promoted ‘repair/anti-inflammatory’ phenotype (CD11b+ CD206+/CD11b+ CD86+ cells)	Zhang, X., He, Q., Huang, T., Zhao, N., Liang, F., Xu, B., . . . Bi, J. (2019). Treadmill Exercise Decreases Abeta Deposition and Counteracts Cognitive Decline in APP/PS1 Mice, Possibly via Hippocampal Microglia Modifications. Front Aging Neurosci, 11, 78. doi:10.3389/fnagi.2019.00078
Neurodegeneration	Alzheimer's Disease	Heterozygous 5xFAD and heterozygous APP23 transgenic mice	5xFAD mice and APP23 transgenic mice	Mouse	induce Amyloid-beta deposits/seeding	7 week old 5XFAD mice and 6 month old APP23	Male	Enriched environment with running wheel	NA	6 weeks	6 weeks	NA	Hippocampus	Hippocampus	Number, Phenotype, Phagocytosis	Enriched environment increased microglial numbers in healthy mice, but not 5XFAD mice. Enriched environment increased phagocytic microglia (CD68+) , altered phenotype (increased CD45+) and increased uptake of Amyloid-beta in seeded 5xFAD mice.	Ziegler-Waldkirch, S., d'Errico, P., Sauer, J. F., Erny, D., Savanthrapadian, S., Loreth, D., . . . Meyer-Luehmann, M. (2018). Seed-induced Abeta deposition is modulated by microglia under environmental enrichment in a mouse model of Alzheimer's disease. EMBO J, 37(2), 167-182. doi:10.15252/embj.201797021
Aging	Aging	C57BL/6J mice	C57BL/6 mice	Mouse	NA	16 or 21 months old	Male	Running Wheel	NA	2 months	2 months	NA	Spinal cord	Spinal cord	Area and Phenotype	Exercise prevents loss of motor units and reverses age-related microglia activation (measured as area of Iba1) and changes phenotype (alterations ‘‘Brain RNAseq’’ and sensome microglial signatures). Depleting microglia by CSF1R inhibition also prevents the age-related decline in motor unit number estimation and neuromuscular junction disruption.	Giorgetti, E., Panesar, M., Zhang, Y., Joller, S., Ronco, M., Obrecht, M., . . . Nash, M. (2019). Modulation of Microglia by Voluntary Exercise or CSF1R Inhibition Prevents Age-Related Loss of Functional Motor Units. Cell Rep, 29(6), 1539-1554 e1537. doi:10.1016/j.celrep.2019.10.003
Lipid Metabolism	Poloxamer- 407-Induced Hyperlipidemia	Sprague Dawley rats	Sprague Dawley rats	Rat	NA	8 weeks old	Male	Treadmill	30min/day, 5 days/week	28 days	28 days	After	Hippocampus: Dentate Gyrus	Hippocampus	Area and Cytokines	Exercise prevents microglia activation (increased Iba1+ expression) and proinflammatory cytokines (TNF-α, IL-6, and IL-1β) in hyperlipidemic rats and no effect on healthy control rats.	Park, S. S., Kim, T. W., Sung, Y. H., Park, Y. J., Kim, M. K., & Shin, M. S. (2021). Treadmill Exercise Ameliorates Short-term Memory Impairment by Suppressing Hippocampal Neuroinflammation in Poloxamer-407-Induced Hyperlipidemia Rats. Int Neurourol J, 25(Suppl 2), S81-89. doi:10.5213/inj.2142342.171
Addiction	Methamphetamine	C57BL/6J mice	C57BL/6 mice	Mouse	Methamphetamine	12 weeks old	Male	Treadmill	1 hour/day, 6 days/week	3 weeks	3 weeks	During	Striatum and Hippocampus: CA1, CA2/3, Dentate gyrus	Striatum and Hippocampus	Morphology, Phenotype, and Cytokines	Exercise counteracted METH-induced microglial activation (ratio of Iba1+/CD68+ cells) and proinflammatory cytokine production (TNF-α and IL-12p70) both regions and counteracted METH-induced microglial morphological activation in the hippocampus. Exercise had no effect on microglia in healthy mice.	Re, G. F., Li, H., Yang, J. Q., Li, Y., Zhang, Z., Wu, X., . . . Wang, K. H. (2022). Exercise modulates central and peripheral inflammatory responses and ameliorates methamphetamine-induced anxiety-like symptoms in mice. Front Mol Neurosci, 15, 955799. doi:10.3389/fnmol.2022.955799
Heart Damage	Isoproterenol‐induced cardiac damage	Wistar rats	Wistar rats	Rat	Isoproterenol	12 months old	Male	Treadmill	5 days/week	5 weeks	5 weeks	Before	Hippocampus: CA1 and Hillus	Hippocampus	Morphology, Number, Area	Exercise reduced microglia cell size, process size, and coverage in the hillus in healthy mice. Exercise did not impact microglial in ISO treated rats.	Toth, K., Oroszi, T., van der Zee, E. A., Nyakas, C., & Schoemaker, R. G. (2021). Effects of exercise training on behavior and brain function after high dose isoproterenol-induced cardiac damage. Sci Rep, 11(1), 23576. doi:10.1038/s41598-021-03107-z
